# Supplementary material for: The Mitochondrial Genome Assembly of Fennel (Foeniculum vulgare) Reveals Two Different atp6 Gene Sequences in Cytoplasmic Male Sterile Accessions
Source: Int J Mol Sci. 2020 Jun 30;21(13):4664. doi: 10.3390/ijms21134664 (PMC7370444; doi:10.3390/ijms21134664)
Supplement: Supplementary file 1 [file ijms-21-04664-s001.zip]

Archive with 6 entries (6 files):
- Supplementary Figures 1 - 4.pdf
- Supplementary File 1.fasta
- Supplementary File 2.gff3
- Supplementary File 3.fasta
- Supplementary File 4.gff3
- Supplementary Table 1.xlsx
