# Supplementary material for: The Mitochondrial Genome Assembly of Fennel (Foeniculum vulgare) Reveals Two Different atp6 Gene Sequences in Cytoplasmic Male Sterile Accessions
Source: Int J Mol Sci. 2020 Jun 30;21(13):4664. doi: 10.3390/ijms21134664 (PMC7370444; doi:10.3390/ijms21134664)
Supplement: Supplementary file 1 [file ijms-21-04664-s001.zip › Supplementary File 2.gff3]

##gff-version 3
##source-version GeSeq 1.82
##sequence-region	F.Vulgare	1	296483
F.Vulgare	GeSeq	region	1	296483	.	+	0	Is_circular=true
F.Vulgare	GeSeq	source	1	296483	.	+	1	ID=source-null;gbkey=source
F.Vulgare	blatN	gene	285865	285935	100.0	+	1	ID=gene-blatn_trnC-GCA_1;gbkey=gene;gene=trnC-GCA;gene_biotype=tRNA;Note=blatN_hit_trnC-GCA_NC_017855.1%2C_position_1_-_71%2C_psl_score_100.0%2C_coverage_100.00%25%2C_match_100.00%25
F.Vulgare	blatN	tRNA	285865	285935	.	+	1	ID=trna-blatn_trnC-GCA_1;gbkey=tRNA;gene=trnC-GCA
F.Vulgare	blatN	gene	249126	249197	100.0	+	1	ID=gene-blatn_trnQ-UUG_1;gbkey=gene;gene=trnQ-UUG;gene_biotype=tRNA;Note=blatN_hit_trnQ-UUG_NC_017855.1%2C_position_1_-_72%2C_psl_score_100.0%2C_coverage_100.00%25%2C_match_100.00%25
F.Vulgare	blatN	tRNA	249126	249197	.	+	1	ID=trna-blatn_trnQ-UUG_1;gbkey=tRNA;gene=trnQ-UUG
F.Vulgare	blatN	gene	247402	247473	100.0	+	1	ID=gene-blatn_trnG-GCC_1;gbkey=gene;gene=trnG-GCC;gene_biotype=tRNA;Note=blatN_hit_trnG-GCC_NC_017855.1%2C_position_1_-_72%2C_psl_score_100.0%2C_coverage_100.00%25%2C_match_100.00%25
F.Vulgare	blatN	tRNA	247402	247473	.	+	1	ID=trna-blatn_trnG-GCC_1;gbkey=tRNA;gene=trnG-GCC
F.Vulgare	blatN	gene	240805	240877	100.0	-	1	ID=gene-blatn_trnK-UUU_1;gbkey=gene;gene=trnK-UUU;gene_biotype=tRNA;Note=blatN_hit_trnK-UUU_NC_017855.1%2C_position_1_-_73%2C_psl_score_100.0%2C_coverage_100.00%25%2C_match_100.00%25
F.Vulgare	blatN	tRNA	240805	240877	.	-	1	ID=trna-blatn_trnK-UUU_1;gbkey=tRNA;gene=trnK-UUU
F.Vulgare	blatN	gene	239848	239927	100.0	+	1	ID=gene-blatn_trnM-CAU_1;gbkey=gene;gene=trnM-CAU;gene_biotype=tRNA;Note=blatN_hit_trnM-CAU_NC_017855.1%2C_position_1_-_80%2C_psl_score_100.0%2C_coverage_100.00%25%2C_match_100.00%25
F.Vulgare	blatN	tRNA	239848	239927	.	+	1	ID=trna-blatn_trnM-CAU_1;gbkey=tRNA;gene=trnM-CAU
F.Vulgare	blatN	gene	237562	237635	100.0	-	1	ID=gene-blatn_trnD-GUC_1;gbkey=gene;gene=trnD-GUC;gene_biotype=tRNA;Note=blatN_hit_trnD-GUC_NC_017855.1%2C_position_1_-_74%2C_psl_score_100.0%2C_coverage_100.00%25%2C_match_100.00%25
F.Vulgare	blatN	tRNA	237562	237635	.	-	1	ID=trna-blatn_trnD-GUC_1;gbkey=tRNA;gene=trnD-GUC
F.Vulgare	blatN	gene	232335	232407	100.0	+	1	ID=gene-blatn_trnM-CAU_2;gbkey=gene;gene=trnM-CAU;gene_biotype=tRNA;Note=blatN_hit_trnM-CAU_NC_017855.1%2C_position_1_-_73%2C_psl_score_100.0%2C_coverage_100.00%25%2C_match_100.00%25
F.Vulgare	blatN	tRNA	232335	232407	.	+	1	ID=trna-blatn_trnM-CAU_2;gbkey=tRNA;gene=trnM-CAU
F.Vulgare	blatN	gene	155876	155946	100.0	+	1	ID=gene-blatn_trnC-GCA_2;gbkey=gene;gene=trnC-GCA;gene_biotype=tRNA;Note=blatN_hit_trnC-GCA_NC_017855.1%2C_position_1_-_71%2C_psl_score_100.0%2C_coverage_100.00%25%2C_match_100.00%25
F.Vulgare	blatN	tRNA	155876	155946	.	+	1	ID=trna-blatn_trnC-GCA_2;gbkey=tRNA;gene=trnC-GCA
F.Vulgare	blatN	gene	107044	107130	100.0	-	1	ID=gene-blatn_trnS-UGA_1;gbkey=gene;gene=trnS-UGA;gene_biotype=tRNA;Note=blatN_hit_trnS-UGA_NC_017855.1%2C_position_1_-_87%2C_psl_score_100.0%2C_coverage_100.00%25%2C_match_100.00%25
F.Vulgare	blatN	tRNA	107044	107130	.	-	1	ID=trna-blatn_trnS-UGA_1;gbkey=tRNA;gene=trnS-UGA
F.Vulgare	blatN	gene	104377	104450	100.0	+	1	ID=gene-blatn_trnH-GUG_1;gbkey=gene;gene=trnH-GUG;gene_biotype=tRNA;Note=blatN_hit_trnH-GUG_NC_017855.1%2C_position_1_-_74%2C_psl_score_100.0%2C_coverage_100.00%25%2C_match_100.00%25
F.Vulgare	blatN	tRNA	104377	104450	.	+	1	ID=trna-blatn_trnH-GUG_1;gbkey=tRNA;gene=trnH-GUG
F.Vulgare	blatN	gene	102333	102404	100.0	-	1	ID=gene-blatn_trnE-UUC_1;gbkey=gene;gene=trnE-UUC;gene_biotype=tRNA;Note=blatN_hit_trnE-UUC_NC_017855.1%2C_position_1_-_72%2C_psl_score_100.0%2C_coverage_100.00%25%2C_match_100.00%25
F.Vulgare	blatN	tRNA	102333	102404	.	-	1	ID=trna-blatn_trnE-UUC_1;gbkey=tRNA;gene=trnE-UUC
F.Vulgare	blatN	gene	81625	81743	100.0	-	1	ID=gene-blatn_rrn5_1;gbkey=gene;gene=rrn5;gene_biotype=rRNA;Note=blatN_hit_rrn5_NC_017855.1%2C_position_1_-_119%2C_psl_score_100.0%2C_coverage_100.00%25%2C_match_100.00%25
F.Vulgare	blatN	rRNA	81625	81743	.	-	1	ID=rrna-blatn_rrn5_1;gbkey=rRNA;gene=rrn5
F.Vulgare	blatN	gene	17262	17349	100.0	-	1	ID=gene-blatn_trnS-GCU_1;gbkey=gene;gene=trnS-GCU;gene_biotype=tRNA;Note=blatN_hit_trnS-GCU_NC_017855.1%2C_position_1_-_88%2C_psl_score_100.0%2C_coverage_100.00%25%2C_match_100.00%25
F.Vulgare	blatN	tRNA	17262	17349	.	-	1	ID=trna-blatn_trnS-GCU_1;gbkey=tRNA;gene=trnS-GCU
F.Vulgare	blatN	gene	16871	16944	100.0	-	1	ID=gene-blatn_trnF-GAA_1;gbkey=gene;gene=trnF-GAA;gene_biotype=tRNA;Note=blatN_hit_trnF-GAA_NC_017855.1%2C_position_1_-_74%2C_psl_score_100.0%2C_coverage_100.00%25%2C_match_100.00%25
F.Vulgare	blatN	tRNA	16871	16944	.	-	1	ID=trna-blatn_trnF-GAA_1;gbkey=tRNA;gene=trnF-GAA
F.Vulgare	blatN	gene	16554	16628	100.0	-	1	ID=gene-blatn_trnP-UGG_1;gbkey=gene;gene=trnP-UGG;gene_biotype=tRNA;Note=blatN_hit_trnP-UGG_NC_017855.1%2C_position_1_-_75%2C_psl_score_100.0%2C_coverage_100.00%25%2C_match_100.00%25
F.Vulgare	blatN	tRNA	16554	16628	.	-	1	ID=trna-blatn_trnP-UGG_1;gbkey=tRNA;gene=trnP-UGG
F.Vulgare	blatN	gene	288943	289025	98.8	+	1	ID=gene-blatn_trnY-GUA_1;gbkey=gene;gene=trnY-GUA;gene_biotype=tRNA;Note=blatN_hit_trnY-GUA_NC_017855.1%2C_position_1_-_83%2C_psl_score_98.8%2C_coverage_100.00%25%2C_match_98.80%25
F.Vulgare	blatN	tRNA	288943	289025	.	+	1	ID=trna-blatn_trnY-GUA_1;gbkey=tRNA;gene=trnY-GUA
F.Vulgare	blatN	gene	158954	159036	98.8	+	1	ID=gene-blatn_trnY-GUA_2;gbkey=gene;gene=trnY-GUA;gene_biotype=tRNA;Note=blatN_hit_trnY-GUA_NC_017855.1%2C_position_1_-_83%2C_psl_score_98.8%2C_coverage_100.00%25%2C_match_98.80%25
F.Vulgare	blatN	tRNA	158954	159036	.	+	1	ID=trna-blatn_trnY-GUA_2;gbkey=tRNA;gene=trnY-GUA
F.Vulgare	blatN	gene	39969	40042	98.7	-	1	ID=gene-blatn_trnW-CCA_1;gbkey=gene;gene=trnW-CCA;gene_biotype=tRNA;Note=blatN_hit_trnW-CCA_NC_017855.1%2C_position_1_-_74%2C_psl_score_98.7%2C_coverage_100.00%25%2C_match_98.65%25
F.Vulgare	blatN	tRNA	39969	40042	.	-	1	ID=trna-blatn_trnW-CCA_1;gbkey=tRNA;gene=trnW-CCA
F.Vulgare	blatN	gene	255571	255643	98.7	+	1	ID=gene-blatn_trnM-CAU-fragment_1;gbkey=gene;gene=trnM-CAU-fragment;gene_biotype=tRNA;Note=blatN_hit_trnM-CAU-fragment_NC_017855.1%2C_position_1_-_73%2C_psl_score_98.7%2C_coverage_100.00%25%2C_match_98.63%25%2C_fragment_match_98.63%25
F.Vulgare	blatN	tRNA	255571	255643	.	+	1	ID=trna-blatn_trnM-CAU-fragment_1;gbkey=tRNA;gene=trnM-CAU-fragment
F.Vulgare	blatN	gene	125582	125654	98.7	+	1	ID=gene-blatn_trnM-CAU-fragment_2;gbkey=gene;gene=trnM-CAU-fragment;gene_biotype=tRNA;Note=blatN_hit_trnM-CAU-fragment_NC_017855.1%2C_position_1_-_73%2C_psl_score_98.7%2C_coverage_100.00%25%2C_match_98.63%25%2C_fragment_match_98.63%25
F.Vulgare	blatN	tRNA	125582	125654	.	+	1	ID=trna-blatn_trnM-CAU-fragment_2;gbkey=tRNA;gene=trnM-CAU-fragment
F.Vulgare	blatN	gene	275956	276028	97.3	+	1	ID=gene-blatn_trnfM-CAU_1;gbkey=gene;gene=trnfM-CAU;gene_biotype=tRNA;Note=blatN_hit_trnfM-CAU_NC_017855.1%2C_position_1_-_73%2C_psl_score_97.3%2C_coverage_100.00%25%2C_match_97.26%25
F.Vulgare	blatN	tRNA	275956	276028	.	+	1	ID=trna-blatn_trnfM-CAU_1;gbkey=tRNA;gene=trnfM-CAU
F.Vulgare	blatN	gene	275956	276028	97.3	+	1	ID=gene-blatn_trnM-CAU-fragment_3;gbkey=gene;gene=trnM-CAU-fragment;gene_biotype=tRNA;Note=blatN_hit_trnM-CAU-fragment_NC_017855.1%2C_position_1_-_73%2C_psl_score_97.3%2C_coverage_100.00%25%2C_match_97.26%25%2C_fragment_match_97.26%25
F.Vulgare	blatN	tRNA	275956	276028	.	+	1	ID=trna-blatn_trnM-CAU-fragment_3;gbkey=tRNA;gene=trnM-CAU-fragment
F.Vulgare	blatN	gene	145967	146039	97.3	+	1	ID=gene-blatn_trnfM-CAU_2;gbkey=gene;gene=trnfM-CAU;gene_biotype=tRNA;Note=blatN_hit_trnfM-CAU_NC_017855.1%2C_position_1_-_73%2C_psl_score_97.3%2C_coverage_100.00%25%2C_match_97.26%25
F.Vulgare	blatN	tRNA	145967	146039	.	+	1	ID=trna-blatn_trnfM-CAU_2;gbkey=tRNA;gene=trnfM-CAU
F.Vulgare	blatN	gene	145967	146039	97.3	+	1	ID=gene-blatn_trnM-CAU-fragment_4;gbkey=gene;gene=trnM-CAU-fragment;gene_biotype=tRNA;Note=blatN_hit_trnM-CAU-fragment_NC_017855.1%2C_position_1_-_73%2C_psl_score_97.3%2C_coverage_100.00%25%2C_match_97.26%25%2C_fragment_match_97.26%25
F.Vulgare	blatN	tRNA	145967	146039	.	+	1	ID=trna-blatn_trnM-CAU-fragment_4;gbkey=tRNA;gene=trnM-CAU-fragment
F.Vulgare	blatN	gene	72452	72524	97.3	-	1	ID=gene-blatn_trnfM-CAU_3;gbkey=gene;gene=trnfM-CAU;gene_biotype=tRNA;Note=blatN_hit_trnfM-CAU_NC_017855.1%2C_position_1_-_73%2C_psl_score_97.3%2C_coverage_100.00%25%2C_match_97.26%25
F.Vulgare	blatN	tRNA	72452	72524	.	-	1	ID=trna-blatn_trnfM-CAU_3;gbkey=tRNA;gene=trnfM-CAU
F.Vulgare	blatN	gene	72452	72524	97.3	-	1	ID=gene-blatn_trnM-CAU-fragment_5;gbkey=gene;gene=trnM-CAU-fragment;gene_biotype=tRNA;Note=blatN_hit_trnM-CAU-fragment_NC_017855.1%2C_position_1_-_73%2C_psl_score_97.3%2C_coverage_100.00%25%2C_match_97.26%25%2C_fragment_match_97.26%25
F.Vulgare	blatN	tRNA	72452	72524	.	-	1	ID=trna-blatn_trnM-CAU-fragment_5;gbkey=tRNA;gene=trnM-CAU-fragment
F.Vulgare	blatN	gene	288047	288118	97.3	+	1	ID=gene-blatn_trnN-GUU_1;gbkey=gene;gene=trnN-GUU;gene_biotype=tRNA;Note=blatN_hit_trnN-GUU_NC_017855.1%2C_position_1_-_72%2C_psl_score_97.3%2C_coverage_100.00%25%2C_match_97.22%25
F.Vulgare	blatN	tRNA	288047	288118	.	+	1	ID=trna-blatn_trnN-GUU_1;gbkey=tRNA;gene=trnN-GUU
F.Vulgare	blatN	gene	158058	158129	97.3	+	1	ID=gene-blatn_trnN-GUU_2;gbkey=gene;gene=trnN-GUU;gene_biotype=tRNA;Note=blatN_hit_trnN-GUU_NC_017855.1%2C_position_1_-_72%2C_psl_score_97.3%2C_coverage_100.00%25%2C_match_97.22%25
F.Vulgare	blatN	tRNA	158058	158129	.	+	1	ID=trna-blatn_trnN-GUU_2;gbkey=tRNA;gene=trnN-GUU
F.Vulgare	blatN	gene	142755	145576	99.5	+	1	ID=gene-blatn_rrn26_1;gbkey=gene;gene=rrn26;gene_biotype=rRNA;Note=blatN_hit_rrn26_NC_017855.1%2C_position_446_-_3257%2C_psl_score_99.5%2C_coverage_86.64%25%2C_match_86.12%25
F.Vulgare	blatN	rRNA	142755	145576	.	+	1	ID=rrna-blatn_rrn26_1;gbkey=rRNA;gene=rrn26
F.Vulgare	blatN	gene	72915	75736	99.5	-	1	ID=gene-blatn_rrn26_2;gbkey=gene;gene=rrn26;gene_biotype=rRNA;Note=blatN_hit_rrn26_NC_017855.1%2C_position_446_-_3257%2C_psl_score_99.5%2C_coverage_86.64%25%2C_match_86.12%25
F.Vulgare	blatN	rRNA	72915	75736	.	-	1	ID=rrna-blatn_rrn26_2;gbkey=rRNA;gene=rrn26
F.Vulgare	blatN	gene	272744	275564	99.5	+	1	ID=gene-blatn_rrn26-fragment_1;gbkey=gene;gene=rrn26-fragment;gene_biotype=rRNA;Note=blatN_hit_rrn26-fragment_NC_017855.1%2C_position_449_-_3259%2C_psl_score_99.5%2C_coverage_86.56%25%2C_match_86.04%25%2C_fragment_match_99.75%25
F.Vulgare	blatN	rRNA	272744	275564	.	+	1	ID=rrna-blatn_rrn26-fragment_1;gbkey=rRNA;gene=rrn26-fragment
F.Vulgare	blatN	gene	228184	228242	98.4	+	1	ID=gene-blatn_trnW-CCA-fragment_1;gbkey=gene;gene=trnW-CCA-fragment;gene_biotype=tRNA;Note=blatN_hit_trnW-CCA-fragment_NC_017855.1%2C_position_1_-_59%2C_psl_score_98.4%2C_coverage_79.73%25%2C_match_78.38%25%2C_fragment_match_98.31%25
F.Vulgare	blatN	tRNA	228184	228242	.	+	1	ID=trna-blatn_trnW-CCA-fragment_1;gbkey=tRNA;gene=trnW-CCA-fragment
F.Vulgare	blatN	gene	82341	83803	99.0	-	1	ID=gene-blatn_rrn18_1;gbkey=gene;gene=rrn18;gene_biotype=rRNA;Note=blatN_hit_rrn18_NC_017855.1%2C_position_1_-_1463%2C_psl_score_99.0%2C_coverage_75.57%25%2C_match_74.74%25
F.Vulgare	blatN	rRNA	82341	83803	.	-	1	ID=rrna-blatn_rrn18_1;gbkey=rRNA;gene=rrn18
F.Vulgare	blatN	gene	81869	82340	99.6	-	1	ID=gene-blatn_rrn18-fragment_1;gbkey=gene;gene=rrn18-fragment;gene_biotype=rRNA;Note=blatN_hit_rrn18-fragment_NC_017855.1%2C_position_1465_-_1936%2C_psl_score_99.6%2C_coverage_24.38%25%2C_match_24.28%25%2C_fragment_match_99.58%25
F.Vulgare	blatN	rRNA	81869	82340	.	-	1	ID=rrna-blatn_rrn18-fragment_1;gbkey=rRNA;gene=rrn18-fragment
F.Vulgare	blatN	gene	272303	272696	98.5	+	1	ID=gene-blatn_rrn26-fragment_2;gbkey=gene;gene=rrn26-fragment;gene_biotype=rRNA;Note=blatN_hit_rrn26-fragment_NC_017855.1%2C_position_1_-_394%2C_psl_score_98.5%2C_coverage_12.09%25%2C_match_11.91%25%2C_fragment_match_98.48%25
F.Vulgare	blatN	rRNA	272303	272696	.	+	1	ID=rrna-blatn_rrn26-fragment_2;gbkey=rRNA;gene=rrn26-fragment
F.Vulgare	blatN	gene	142314	142707	98.5	+	1	ID=gene-blatn_rrn26-fragment_3;gbkey=gene;gene=rrn26-fragment;gene_biotype=rRNA;Note=blatN_hit_rrn26-fragment_NC_017855.1%2C_position_1_-_394%2C_psl_score_98.5%2C_coverage_12.09%25%2C_match_11.91%25%2C_fragment_match_98.48%25
F.Vulgare	blatN	rRNA	142314	142707	.	+	1	ID=rrna-blatn_rrn26-fragment_3;gbkey=rRNA;gene=rrn26-fragment
F.Vulgare	blatN	gene	75784	76177	98.5	-	1	ID=gene-blatn_rrn26-fragment_4;gbkey=gene;gene=rrn26-fragment;gene_biotype=rRNA;Note=blatN_hit_rrn26-fragment_NC_017855.1%2C_position_1_-_394%2C_psl_score_98.5%2C_coverage_12.09%25%2C_match_11.91%25%2C_fragment_match_98.48%25
F.Vulgare	blatN	rRNA	75784	76177	.	-	1	ID=rrna-blatn_rrn26-fragment_4;gbkey=rRNA;gene=rrn26-fragment
F.Vulgare	blatX	gene	89472	90050	100.0	-	1	ID=gene-blatx_atp4_1;gbkey=gene;gene=atp4;gene_biotype=protein_coding;Note=blatX_hit_atp4_NC_017855.1%2C_position_1_-_579%2C_psl_score_100.0%2C_coverage_100.00%25%2C_match_100.00%25
F.Vulgare	blatX	CDS	89472	90050	.	-	1	ID=cds-blatx_atp4_1;gbkey=CDS;gene=atp4
F.Vulgare	blatX	gene	15513	15785	100.0	-	1	ID=gene-blatx_nad4L_1;gbkey=gene;gene=nad4L;gene_biotype=protein_coding;Note=blatX_hit_nad4L_NC_017855.1%2C_position_1_-_273%2C_psl_score_100.0%2C_coverage_100.00%25%2C_match_100.00%25
F.Vulgare	blatX	CDS	15513	15785	.	-	1	ID=cds-blatx_nad4L_1;gbkey=CDS;gene=nad4L
F.Vulgare	blatX	gene	97440	98057	99.9	+	1	ID=gene-blatx_nad6_1;gbkey=gene;gene=nad6;gene_biotype=protein_coding;Note=blatX_hit_nad6_NC_017855.1%2C_position_1_-_618%2C_psl_score_99.9%2C_coverage_100.00%25%2C_match_99.84%25
F.Vulgare	blatX	CDS	97440	98057	.	+	1	ID=cds-blatx_nad6_1;gbkey=CDS;gene=nad6
F.Vulgare	blatX	gene	165407	294324	97.1	+	1	ID=gene-blatx_nad2_1;gbkey=gene;gene=nad2;gene_biotype=protein_coding;Note=blatX_hit_nad2_NC_017855.1%2C_position_1_-_1467%2C_psl_score_97.1%2C_coverage_100.00%25%2C_match_99.66%25
F.Vulgare	blatX	CDS	165407	165559	.	+	1	ID=cds-blatx_nad2_1;gbkey=CDS;gene=nad2
F.Vulgare	blatX	CDS	166585	166978	.	+	1	ID=cds-blatx_nad2_1;gbkey=CDS;gene=nad2
F.Vulgare	blatX	CDS	289557	289714	.	+	1	ID=cds-blatx_nad2_1;gbkey=CDS;gene=nad2
F.Vulgare	blatX	CDS	292058	292631	.	+	1	ID=cds-blatx_nad2_1;gbkey=CDS;gene=nad2
F.Vulgare	blatX	CDS	294137	294324	.	+	1	ID=cds-blatx_nad2_1;gbkey=CDS;gene=nad2
F.Vulgare	blatX	exon	165407	165559	.	+	1	ID=blatx_nad2_1_exon_1;Parent=gene-blatx_nad2_1;gbkey=exon;gene=nad2
F.Vulgare	blatX	intron	165560	166584	.	+	1	ID=blatx_nad2_1_intron_1;Parent=gene-blatx_nad2_1;gbkey=intron;gene=nad2
F.Vulgare	blatX	exon	166585	166978	.	+	1	ID=blatx_nad2_1_exon_2;Parent=gene-blatx_nad2_1;gbkey=exon;gene=nad2
F.Vulgare	blatX	intron	166979	289556	.	+	1	ID=blatx_nad2_1_intron_2;Parent=gene-blatx_nad2_1;gbkey=intron;gene=nad2
F.Vulgare	blatX	exon	289557	289714	.	+	1	ID=blatx_nad2_1_exon_3;Parent=gene-blatx_nad2_1;gbkey=exon;gene=nad2
F.Vulgare	blatX	intron	289715	292057	.	+	1	ID=blatx_nad2_1_intron_3;Parent=gene-blatx_nad2_1;gbkey=intron;gene=nad2
F.Vulgare	blatX	exon	292058	292631	.	+	1	ID=blatx_nad2_1_exon_4;Parent=gene-blatx_nad2_1;gbkey=exon;gene=nad2
F.Vulgare	blatX	intron	292632	294136	.	+	1	ID=blatx_nad2_1_intron_4;Parent=gene-blatx_nad2_1;gbkey=intron;gene=nad2
F.Vulgare	blatX	exon	294137	294324	.	+	1	ID=blatx_nad2_1_exon_5;Parent=gene-blatx_nad2_1;gbkey=exon;gene=nad2
F.Vulgare	blatX	gene	40889	41461	99.7	-	1	ID=gene-blatx_nad9_1;gbkey=gene;gene=nad9;gene_biotype=protein_coding;Note=blatX_hit_nad9_NC_017855.1%2C_position_1_-_573%2C_psl_score_99.7%2C_coverage_100.00%25%2C_match_99.65%25
F.Vulgare	blatX	CDS	40889	41461	.	-	1	ID=cds-blatx_nad9_1;gbkey=CDS;gene=nad9
F.Vulgare	blatX	gene	252250	253746	99.5	+	1	ID=gene-blatx_cox1_1;gbkey=gene;gene=cox1;gene_biotype=protein_coding;Note=blatX_hit_cox1_NC_017855.1%2C_position_1_-_1497%2C_psl_score_99.5%2C_coverage_100.00%25%2C_match_99.47%25
F.Vulgare	blatX	CDS	252250	253746	.	+	1	ID=cds-blatx_cox1_1;gbkey=CDS;gene=cox1
F.Vulgare	blatX	gene	122261	123757	99.5	+	1	ID=gene-blatx_cox1_2;gbkey=gene;gene=cox1;gene_biotype=protein_coding;Note=blatX_hit_cox1_NC_017855.1%2C_position_1_-_1497%2C_psl_score_99.5%2C_coverage_100.00%25%2C_match_99.47%25
F.Vulgare	blatX	CDS	122261	123757	.	+	1	ID=cds-blatx_cox1_2;gbkey=CDS;gene=cox1
F.Vulgare	blatX	gene	170656	170962	98.4	-	1	ID=gene-blatx_orf59_1;gbkey=gene;gene=orf59;gene_biotype=protein_coding;Note=blatX_hit_orf59_NC_017855.1%2C_position_1_-_306%2C_psl_score_98.4%2C_coverage_100.33%25%2C_match_99.35%25
F.Vulgare	blatX	CDS	170656	170962	.	-	1	ID=cds-blatx_orf59_1;gbkey=CDS;gene=orf59
F.Vulgare	blatX	gene	22717	31466	97.4	+	1	ID=gene-blatx_nad4_1;gbkey=gene;gene=nad4;gene_biotype=protein_coding;Note=blatX_hit_nad4_NC_017855.1%2C_position_1_-_1488%2C_psl_score_97.4%2C_coverage_100.00%25%2C_match_99.33%25
F.Vulgare	blatX	CDS	22717	23177	.	+	1	ID=cds-blatx_nad4_1;gbkey=CDS;gene=nad4
F.Vulgare	blatX	CDS	24583	25098	.	+	1	ID=cds-blatx_nad4_1;gbkey=CDS;gene=nad4
F.Vulgare	blatX	CDS	28239	28658	.	+	1	ID=cds-blatx_nad4_1;gbkey=CDS;gene=nad4
F.Vulgare	blatX	CDS	31376	31466	.	+	1	ID=cds-blatx_nad4_1;gbkey=CDS;gene=nad4
F.Vulgare	blatX	exon	22717	23177	.	+	1	ID=blatx_nad4_1_exon_1;Parent=gene-blatx_nad4_1;gbkey=exon;gene=nad4
F.Vulgare	blatX	intron	23178	24582	.	+	1	ID=blatx_nad4_1_intron_1;Parent=gene-blatx_nad4_1;gbkey=intron;gene=nad4
F.Vulgare	blatX	exon	24583	25098	.	+	1	ID=blatx_nad4_1_exon_2;Parent=gene-blatx_nad4_1;gbkey=exon;gene=nad4
F.Vulgare	blatX	intron	25099	28238	.	+	1	ID=blatx_nad4_1_intron_2;Parent=gene-blatx_nad4_1;gbkey=intron;gene=nad4
F.Vulgare	blatX	exon	28239	28658	.	+	1	ID=blatx_nad4_1_exon_3;Parent=gene-blatx_nad4_1;gbkey=exon;gene=nad4
F.Vulgare	blatX	intron	28659	31375	.	+	1	ID=blatx_nad4_1_intron_3;Parent=gene-blatx_nad4_1;gbkey=intron;gene=nad4
F.Vulgare	blatX	exon	31376	31466	.	+	1	ID=blatx_nad4_1_exon_4;Parent=gene-blatx_nad4_1;gbkey=exon;gene=nad4
F.Vulgare	blatX	gene	110084	111823	99.4	+	1	ID=gene-blatx_ccmFN_1;gbkey=gene;gene=ccmFN;gene_biotype=protein_coding;Note=blatX_hit_ccmFN_NC_017855.1%2C_position_1_-_1740%2C_psl_score_99.4%2C_coverage_100.00%25%2C_match_99.31%25
F.Vulgare	blatX	CDS	110084	111823	.	+	1	ID=cds-blatx_ccmFN_1;gbkey=CDS;gene=ccmFN
F.Vulgare	blatX	gene	196813	203041	96.4	+	1	ID=gene-blatx_nad7_1;gbkey=gene;gene=nad7;gene_biotype=protein_coding;Note=blatX_hit_nad7_NC_017855.1%2C_position_1_-_1185%2C_psl_score_96.4%2C_coverage_100.00%25%2C_match_99.24%25
F.Vulgare	blatX	CDS	196813	196955	.	+	1	ID=cds-blatx_nad7_1;gbkey=CDS;gene=nad7
F.Vulgare	blatX	CDS	197857	197925	.	+	1	ID=cds-blatx_nad7_1;gbkey=CDS;gene=nad7
F.Vulgare	blatX	CDS	199260	199725	.	+	1	ID=cds-blatx_nad7_1;gbkey=CDS;gene=nad7
F.Vulgare	blatX	CDS	200717	200962	.	+	1	ID=cds-blatx_nad7_1;gbkey=CDS;gene=nad7
F.Vulgare	blatX	CDS	202781	203041	.	+	1	ID=cds-blatx_nad7_1;gbkey=CDS;gene=nad7
F.Vulgare	blatX	exon	196813	196955	.	+	1	ID=blatx_nad7_1_exon_1;Parent=gene-blatx_nad7_1;gbkey=exon;gene=nad7
F.Vulgare	blatX	intron	196956	197856	.	+	1	ID=blatx_nad7_1_intron_1;Parent=gene-blatx_nad7_1;gbkey=intron;gene=nad7
F.Vulgare	blatX	exon	197857	197925	.	+	1	ID=blatx_nad7_1_exon_2;Parent=gene-blatx_nad7_1;gbkey=exon;gene=nad7
F.Vulgare	blatX	intron	197926	199259	.	+	1	ID=blatx_nad7_1_intron_2;Parent=gene-blatx_nad7_1;gbkey=intron;gene=nad7
F.Vulgare	blatX	exon	199260	199725	.	+	1	ID=blatx_nad7_1_exon_3;Parent=gene-blatx_nad7_1;gbkey=exon;gene=nad7
F.Vulgare	blatX	intron	199726	200716	.	+	1	ID=blatx_nad7_1_intron_3;Parent=gene-blatx_nad7_1;gbkey=intron;gene=nad7
F.Vulgare	blatX	exon	200717	200962	.	+	1	ID=blatx_nad7_1_exon_4;Parent=gene-blatx_nad7_1;gbkey=exon;gene=nad7
F.Vulgare	blatX	intron	200963	202780	.	+	1	ID=blatx_nad7_1_intron_4;Parent=gene-blatx_nad7_1;gbkey=intron;gene=nad7
F.Vulgare	blatX	exon	202781	203041	.	+	1	ID=blatx_nad7_1_exon_5;Parent=gene-blatx_nad7_1;gbkey=exon;gene=nad7
F.Vulgare	blatX	gene	58783	65011	96.4	+	1	ID=gene-blatx_nad7_2;gbkey=gene;gene=nad7;gene_biotype=protein_coding;Note=blatX_hit_nad7_NC_017855.1%2C_position_1_-_1185%2C_psl_score_96.4%2C_coverage_100.00%25%2C_match_99.24%25
F.Vulgare	blatX	CDS	58783	58925	.	+	1	ID=cds-blatx_nad7_2;gbkey=CDS;gene=nad7
F.Vulgare	blatX	CDS	59827	59895	.	+	1	ID=cds-blatx_nad7_2;gbkey=CDS;gene=nad7
F.Vulgare	blatX	CDS	61230	61695	.	+	1	ID=cds-blatx_nad7_2;gbkey=CDS;gene=nad7
F.Vulgare	blatX	CDS	62687	62932	.	+	1	ID=cds-blatx_nad7_2;gbkey=CDS;gene=nad7
F.Vulgare	blatX	CDS	64751	65011	.	+	1	ID=cds-blatx_nad7_2;gbkey=CDS;gene=nad7
F.Vulgare	blatX	exon	58783	58925	.	+	1	ID=blatx_nad7_2_exon_1;Parent=gene-blatx_nad7_2;gbkey=exon;gene=nad7
F.Vulgare	blatX	intron	58926	59826	.	+	1	ID=blatx_nad7_2_intron_1;Parent=gene-blatx_nad7_2;gbkey=intron;gene=nad7
F.Vulgare	blatX	exon	59827	59895	.	+	1	ID=blatx_nad7_2_exon_2;Parent=gene-blatx_nad7_2;gbkey=exon;gene=nad7
F.Vulgare	blatX	intron	59896	61229	.	+	1	ID=blatx_nad7_2_intron_2;Parent=gene-blatx_nad7_2;gbkey=intron;gene=nad7
F.Vulgare	blatX	exon	61230	61695	.	+	1	ID=blatx_nad7_2_exon_3;Parent=gene-blatx_nad7_2;gbkey=exon;gene=nad7
F.Vulgare	blatX	intron	61696	62686	.	+	1	ID=blatx_nad7_2_intron_3;Parent=gene-blatx_nad7_2;gbkey=intron;gene=nad7
F.Vulgare	blatX	exon	62687	62932	.	+	1	ID=blatx_nad7_2_exon_4;Parent=gene-blatx_nad7_2;gbkey=exon;gene=nad7
F.Vulgare	blatX	intron	62933	64750	.	+	1	ID=blatx_nad7_2_intron_4;Parent=gene-blatx_nad7_2;gbkey=intron;gene=nad7
F.Vulgare	blatX	exon	64751	65011	.	+	1	ID=blatx_nad7_2_exon_5;Parent=gene-blatx_nad7_2;gbkey=exon;gene=nad7
F.Vulgare	blatX	gene	283071	283457	99.3	+	1	ID=gene-blatx_orf60_1;gbkey=gene;gene=orf60;gene_biotype=protein_coding;Note=blatX_hit_orf60_NC_017855.1%2C_position_1_-_387%2C_psl_score_99.3%2C_coverage_100.00%25%2C_match_99.22%25
F.Vulgare	blatX	CDS	283071	283457	.	+	1	ID=cds-blatx_orf60_1;gbkey=CDS;gene=orf60
F.Vulgare	blatX	gene	153082	153468	99.3	+	1	ID=gene-blatx_orf60_2;gbkey=gene;gene=orf60;gene_biotype=protein_coding;Note=blatX_hit_orf60_NC_017855.1%2C_position_1_-_387%2C_psl_score_99.3%2C_coverage_100.00%25%2C_match_99.22%25
F.Vulgare	blatX	CDS	153082	153468	.	+	1	ID=cds-blatx_orf60_2;gbkey=CDS;gene=orf60
F.Vulgare	blatX	gene	1552	1929	99.3	+	1	ID=gene-blatx_rps12_1;gbkey=gene;gene=rps12;gene_biotype=protein_coding;Note=blatX_hit_rps12_NC_017855.1%2C_position_1_-_378%2C_psl_score_99.3%2C_coverage_100.00%25%2C_match_99.21%25
F.Vulgare	blatX	CDS	1552	1929	.	+	1	ID=cds-blatx_rps12_1;gbkey=CDS;gene=rps12
F.Vulgare	blatX	gene	164467	165087	99.2	+	1	ID=gene-blatx_ccmB_1;gbkey=gene;gene=ccmB;gene_biotype=protein_coding;Note=blatX_hit_ccmB_NC_017855.1%2C_position_1_-_621%2C_psl_score_99.2%2C_coverage_100.00%25%2C_match_99.19%25
F.Vulgare	blatX	CDS	164467	165087	.	+	1	ID=cds-blatx_ccmB_1;gbkey=CDS;gene=ccmB
F.Vulgare	blatX	gene	193151	193519	99.2	-	1	ID=gene-blatx_orf57_1;gbkey=gene;gene=orf57;gene_biotype=protein_coding;Note=blatX_hit_orf57_NC_017855.1%2C_position_1_-_369%2C_psl_score_99.2%2C_coverage_100.00%25%2C_match_99.19%25
F.Vulgare	blatX	CDS	193151	193519	.	-	1	ID=cds-blatx_orf57_1;gbkey=CDS;gene=orf57
F.Vulgare	blatX	gene	55121	55489	99.2	-	1	ID=gene-blatx_orf57_2;gbkey=gene;gene=orf57;gene_biotype=protein_coding;Note=blatX_hit_orf57_NC_017855.1%2C_position_1_-_369%2C_psl_score_99.2%2C_coverage_100.00%25%2C_match_99.19%25
F.Vulgare	blatX	CDS	55121	55489	.	-	1	ID=cds-blatx_orf57_2;gbkey=CDS;gene=orf57
F.Vulgare	blatX	gene	1147	1503	99.2	+	1	ID=gene-blatx_nad3_1;gbkey=gene;gene=nad3;gene_biotype=protein_coding;Note=blatX_hit_nad3_NC_017855.1%2C_position_1_-_357%2C_psl_score_99.2%2C_coverage_100.00%25%2C_match_99.16%25
F.Vulgare	blatX	CDS	1147	1503	.	+	1	ID=cds-blatx_nad3_1;gbkey=CDS;gene=nad3
F.Vulgare	blatX	gene	107810	207958	90.4	-	1	ID=gene-blatx_orf36_1;gbkey=gene;gene=orf36;gene_biotype=protein_coding;Note=blatX_hit_orf36_NC_017855.1%2C_position_1_-_468%2C_psl_score_90.4%2C_coverage_101.71%25%2C_match_99.15%25
F.Vulgare	blatX	CDS	107810	107940	.	-	1	ID=cds-blatx_orf36_1;gbkey=CDS;gene=orf36
F.Vulgare	blatX	CDS	207614	207958	.	-	1	ID=cds-blatx_orf36_1;gbkey=CDS;gene=orf36
F.Vulgare	blatX	exon	107810	107940	.	-	1	ID=blatx_orf36_1_exon_2;Parent=gene-blatx_orf36_1;gbkey=exon;gene=orf36
F.Vulgare	blatX	intron	107941	207613	.	-	1	ID=blatx_orf36_1_intron_1;Parent=gene-blatx_orf36_1;gbkey=intron;gene=orf36
F.Vulgare	blatX	exon	207614	207958	.	-	1	ID=blatx_orf36_1_exon_1;Parent=gene-blatx_orf36_1;gbkey=exon;gene=orf36
F.Vulgare	blatX	gene	235684	236481	99.2	+	1	ID=gene-blatx_cox3_1;gbkey=gene;gene=cox3;gene_biotype=protein_coding;Note=blatX_hit_cox3_NC_017855.1%2C_position_1_-_798%2C_psl_score_99.2%2C_coverage_100.00%25%2C_match_99.12%25
F.Vulgare	blatX	CDS	235684	236481	.	+	1	ID=cds-blatx_cox3_1;gbkey=CDS;gene=cox3
F.Vulgare	blatX	gene	93028	95155	97.6	+	1	ID=gene-blatx_ccmFc_1;gbkey=gene;gene=ccmFc;gene_biotype=protein_coding;Note=blatX_hit_ccmFc_NC_017855.1%2C_position_1_-_1353%2C_psl_score_97.6%2C_coverage_100.00%25%2C_match_99.11%25
F.Vulgare	blatX	CDS	93028	93796	.	+	1	ID=cds-blatx_ccmFc_1;gbkey=CDS;gene=ccmFc
F.Vulgare	blatX	CDS	94572	95155	.	+	1	ID=cds-blatx_ccmFc_1;gbkey=CDS;gene=ccmFc
F.Vulgare	blatX	exon	93028	93796	.	+	1	ID=blatx_ccmFc_1_exon_1;Parent=gene-blatx_ccmFc_1;gbkey=exon;gene=ccmFc
F.Vulgare	blatX	intron	93797	94571	.	+	1	ID=blatx_ccmFc_1_intron_1;Parent=gene-blatx_ccmFc_1;gbkey=intron;gene=ccmFc
F.Vulgare	blatX	exon	94572	95155	.	+	1	ID=blatx_ccmFc_1_exon_2;Parent=gene-blatx_ccmFc_1;gbkey=exon;gene=ccmFc
F.Vulgare	blatX	gene	189198	189644	99.2	-	1	ID=gene-blatx_orf34_1;gbkey=gene;gene=orf34;gene_biotype=protein_coding;Note=blatX_hit_orf34_NC_017855.1%2C_position_1_-_447%2C_psl_score_99.2%2C_coverage_100.00%25%2C_match_99.11%25
F.Vulgare	blatX	CDS	189198	189644	.	-	1	ID=cds-blatx_orf34_1;gbkey=CDS;gene=orf34
F.Vulgare	blatX	gene	51168	51614	99.2	-	1	ID=gene-blatx_orf34_2;gbkey=gene;gene=orf34;gene_biotype=protein_coding;Note=blatX_hit_orf34_NC_017855.1%2C_position_1_-_447%2C_psl_score_99.2%2C_coverage_100.00%25%2C_match_99.11%25
F.Vulgare	blatX	CDS	51168	51614	.	-	1	ID=cds-blatx_orf34_2;gbkey=CDS;gene=orf34
F.Vulgare	blatX	gene	181120	184333	95.8	-	1	ID=gene-blatx_cox2_1;gbkey=gene;gene=cox2;gene_biotype=protein_coding;Note=blatX_hit_cox2_NC_017855.1%2C_position_1_-_780%2C_psl_score_95.8%2C_coverage_100.00%25%2C_match_99.10%25
F.Vulgare	blatX	CDS	181120	181203	.	-	1	ID=cds-blatx_cox2_1;gbkey=CDS;gene=cox2
F.Vulgare	blatX	CDS	182283	182592	.	-	1	ID=cds-blatx_cox2_1;gbkey=CDS;gene=cox2
F.Vulgare	blatX	CDS	183948	184333	.	-	1	ID=cds-blatx_cox2_1;gbkey=CDS;gene=cox2
F.Vulgare	blatX	exon	181120	181203	.	-	1	ID=blatx_cox2_1_exon_3;Parent=gene-blatx_cox2_1;gbkey=exon;gene=cox2
F.Vulgare	blatX	intron	181204	182282	.	-	1	ID=blatx_cox2_1_intron_2;Parent=gene-blatx_cox2_1;gbkey=intron;gene=cox2
F.Vulgare	blatX	exon	182283	182592	.	-	1	ID=blatx_cox2_1_exon_2;Parent=gene-blatx_cox2_1;gbkey=exon;gene=cox2
F.Vulgare	blatX	intron	182593	183947	.	-	1	ID=blatx_cox2_1_intron_1;Parent=gene-blatx_cox2_1;gbkey=intron;gene=cox2
F.Vulgare	blatX	exon	183948	184333	.	-	1	ID=blatx_cox2_1_exon_1;Parent=gene-blatx_cox2_1;gbkey=exon;gene=cox2
F.Vulgare	blatX	gene	112727	113446	99.5	-	1	ID=gene-blatx_mttB_1;gbkey=gene;gene=mttB;gene_biotype=protein_coding;Note=blatX_hit_mttB_NC_017855.1%2C_position_4_-_723%2C_psl_score_99.5%2C_coverage_99.59%25%2C_match_99.03%25
F.Vulgare	blatX	CDS	112727	113446	.	-	1	ID=cds-blatx_mttB_1;gbkey=CDS;gene=mttB
F.Vulgare	blatX	gene	187058	187408	98.9	+	1	ID=gene-blatx_rps13_1;gbkey=gene;gene=rps13;gene_biotype=protein_coding;Note=blatX_hit_rps13_NC_017855.1%2C_position_1_-_351%2C_psl_score_98.9%2C_coverage_100.00%25%2C_match_98.86%25
F.Vulgare	blatX	CDS	187058	187408	.	+	1	ID=cds-blatx_rps13_1;gbkey=CDS;gene=rps13
F.Vulgare	blatX	gene	49028	49378	98.9	+	1	ID=gene-blatx_rps13_2;gbkey=gene;gene=rps13;gene_biotype=protein_coding;Note=blatX_hit_rps13_NC_017855.1%2C_position_1_-_351%2C_psl_score_98.9%2C_coverage_100.00%25%2C_match_98.86%25
F.Vulgare	blatX	CDS	49028	49378	.	+	1	ID=cds-blatx_rps13_2;gbkey=CDS;gene=rps13
F.Vulgare	blatX	gene	276392	276736	98.9	+	1	ID=gene-blatx_orf52b_1;gbkey=gene;gene=orf52b;gene_biotype=protein_coding;Note=blatX_hit_orf52b_NC_017855.1%2C_position_1_-_345%2C_psl_score_98.9%2C_coverage_100.00%25%2C_match_98.84%25
F.Vulgare	blatX	CDS	276392	276736	.	+	1	ID=cds-blatx_orf52b_1;gbkey=CDS;gene=orf52b
F.Vulgare	blatX	gene	276392	276736	98.9	+	1	ID=gene-blatx_orf52a_1;gbkey=gene;gene=orf52a;gene_biotype=protein_coding;Note=blatX_hit_orf52a_NC_017855.1%2C_position_1_-_345%2C_psl_score_98.9%2C_coverage_100.00%25%2C_match_98.84%25
F.Vulgare	blatX	CDS	276392	276736	.	+	1	ID=cds-blatx_orf52a_1;gbkey=CDS;gene=orf52a
F.Vulgare	blatX	gene	146403	146747	98.9	+	1	ID=gene-blatx_orf52b_2;gbkey=gene;gene=orf52b;gene_biotype=protein_coding;Note=blatX_hit_orf52b_NC_017855.1%2C_position_1_-_345%2C_psl_score_98.9%2C_coverage_100.00%25%2C_match_98.84%25
F.Vulgare	blatX	CDS	146403	146747	.	+	1	ID=cds-blatx_orf52b_2;gbkey=CDS;gene=orf52b
F.Vulgare	blatX	gene	146403	146747	98.9	+	1	ID=gene-blatx_orf52a_2;gbkey=gene;gene=orf52a;gene_biotype=protein_coding;Note=blatX_hit_orf52a_NC_017855.1%2C_position_1_-_345%2C_psl_score_98.9%2C_coverage_100.00%25%2C_match_98.84%25
F.Vulgare	blatX	CDS	146403	146747	.	+	1	ID=cds-blatx_orf52a_2;gbkey=CDS;gene=orf52a
F.Vulgare	blatX	gene	71744	72088	98.9	-	1	ID=gene-blatx_orf52b_3;gbkey=gene;gene=orf52b;gene_biotype=protein_coding;Note=blatX_hit_orf52b_NC_017855.1%2C_position_1_-_345%2C_psl_score_98.9%2C_coverage_100.00%25%2C_match_98.84%25
F.Vulgare	blatX	CDS	71744	72088	.	-	1	ID=cds-blatx_orf52b_3;gbkey=CDS;gene=orf52b
F.Vulgare	blatX	gene	71744	72088	98.9	-	1	ID=gene-blatx_orf52a_3;gbkey=gene;gene=orf52a;gene_biotype=protein_coding;Note=blatX_hit_orf52a_NC_017855.1%2C_position_1_-_345%2C_psl_score_98.9%2C_coverage_100.00%25%2C_match_98.84%25
F.Vulgare	blatX	CDS	71744	72088	.	-	1	ID=cds-blatx_orf52a_3;gbkey=CDS;gene=orf52a
F.Vulgare	blatX	gene	241106	241507	98.8	-	1	ID=gene-blatx_orf42_1;gbkey=gene;gene=orf42;gene_biotype=protein_coding;Note=blatX_hit_orf42_NC_017855.1%2C_position_1_-_402%2C_psl_score_98.8%2C_coverage_100.00%25%2C_match_98.76%25
F.Vulgare	blatX	CDS	241106	241507	.	-	1	ID=cds-blatx_orf42_1;gbkey=CDS;gene=orf42
F.Vulgare	blatX	gene	295729	296091	98.7	+	1	ID=gene-blatx_orf58_1;gbkey=gene;gene=orf58;gene_biotype=protein_coding;Note=blatX_hit_orf58_NC_017855.1%2C_position_1_-_363%2C_psl_score_98.7%2C_coverage_100.00%25%2C_match_98.62%25
F.Vulgare	blatX	CDS	295729	296091	.	+	1	ID=cds-blatx_orf58_1;gbkey=CDS;gene=orf58
F.Vulgare	blatX	gene	10561	12528	98.6	-	1	ID=gene-blatx_matR_1;gbkey=gene;gene=matR;gene_biotype=protein_coding;Note=blatX_hit_matR_NC_017855.1%2C_position_1_-_1968%2C_psl_score_98.6%2C_coverage_100.00%25%2C_match_98.53%25
F.Vulgare	blatX	CDS	10561	12528	.	-	1	ID=cds-blatx_matR_1;gbkey=CDS;gene=matR
F.Vulgare	blatX	gene	250315	250761	98.5	+	1	ID=gene-blatx_rps7_1;gbkey=gene;gene=rps7;gene_biotype=protein_coding;Note=blatX_hit_rps7_NC_017855.1%2C_position_1_-_447%2C_psl_score_98.5%2C_coverage_100.00%25%2C_match_98.43%25
F.Vulgare	blatX	CDS	250315	250761	.	+	1	ID=cds-blatx_rps7_1;gbkey=CDS;gene=rps7
F.Vulgare	blatX	gene	120326	120772	98.5	+	1	ID=gene-blatx_rps7_2;gbkey=gene;gene=rps7;gene_biotype=protein_coding;Note=blatX_hit_rps7_NC_017855.1%2C_position_1_-_447%2C_psl_score_98.5%2C_coverage_100.00%25%2C_match_98.43%25
F.Vulgare	blatX	CDS	120326	120772	.	+	1	ID=cds-blatx_rps7_2;gbkey=CDS;gene=rps7
F.Vulgare	blatX	gene	81185	81412	99.6	-	1	ID=gene-blatx_atp9_1;gbkey=gene;gene=atp9;gene_biotype=protein_coding;Note=blatX_hit_atp9_NC_017855.1%2C_position_1_-_228%2C_psl_score_99.6%2C_coverage_98.70%25%2C_match_98.27%25
F.Vulgare	blatX	CDS	81185	81412	.	-	1	ID=cds-blatx_atp9_1;gbkey=CDS;gene=atp9
F.Vulgare	blatX	gene	87444	87819	97.4	+	1	ID=gene-blatx_orf28_1;gbkey=gene;gene=orf28;gene_biotype=protein_coding;Note=blatX_hit_orf28_NC_017855.1%2C_position_1_-_375%2C_psl_score_97.4%2C_coverage_100.27%25%2C_match_98.13%25
F.Vulgare	blatX	CDS	87444	87819	.	+	1	ID=cds-blatx_orf28_1;gbkey=CDS;gene=orf28
F.Vulgare	blatX	gene	14157	14987	99.1	-	1	ID=gene-blatx_rps4_1;gbkey=gene;gene=rps4;gene_biotype=protein_coding;Note=blatX_hit_rps4_NC_017855.1%2C_position_1_-_840%2C_psl_score_99.1%2C_coverage_98.93%25%2C_match_97.98%25
F.Vulgare	blatX	CDS	14157	14987	.	-	1	ID=cds-blatx_rps4_1;gbkey=CDS;gene=rps4
F.Vulgare	blatX	gene	168139	168688	96.6	-	1	ID=gene-blatx_orf55_1;gbkey=gene;gene=orf55;gene_biotype=protein_coding;Note=blatX_hit_orf55_NC_017855.1%2C_position_1_-_546%2C_psl_score_96.6%2C_coverage_100.73%25%2C_match_97.80%25
F.Vulgare	blatX	CDS	168139	168688	.	-	1	ID=cds-blatx_orf55_1;gbkey=CDS;gene=orf55
F.Vulgare	blatX	gene	266226	266965	99.4	+	1	ID=gene-blatx_ccmC_1;gbkey=gene;gene=ccmC;gene_biotype=protein_coding;Note=blatX_hit_ccmC_NC_017855.1%2C_position_1_-_740%2C_psl_score_99.4%2C_coverage_98.27%25%2C_match_97.61%25
F.Vulgare	blatX	CDS	266226	266965	.	+	1	ID=cds-blatx_ccmC_1;gbkey=CDS;gene=ccmC
F.Vulgare	blatX	gene	136237	136976	99.4	+	1	ID=gene-blatx_ccmC_2;gbkey=gene;gene=ccmC;gene_biotype=protein_coding;Note=blatX_hit_ccmC_NC_017855.1%2C_position_1_-_740%2C_psl_score_99.4%2C_coverage_98.27%25%2C_match_97.61%25
F.Vulgare	blatX	CDS	136237	136976	.	+	1	ID=cds-blatx_ccmC_2;gbkey=CDS;gene=ccmC
F.Vulgare	blatX	gene	260451	261621	99.4	+	1	ID=gene-blatx_cob_1;gbkey=gene;gene=cob;gene_biotype=protein_coding;Note=blatX_hit_cob_NC_017855.1%2C_position_1_-_1171%2C_psl_score_99.4%2C_coverage_97.83%25%2C_match_97.16%25
F.Vulgare	blatX	CDS	260451	261621	.	+	1	ID=cds-blatx_cob_1;gbkey=CDS;gene=cob
F.Vulgare	blatX	gene	130462	131632	99.4	+	1	ID=gene-blatx_cob_2;gbkey=gene;gene=cob;gene_biotype=protein_coding;Note=blatX_hit_cob_NC_017855.1%2C_position_1_-_1171%2C_psl_score_99.4%2C_coverage_97.83%25%2C_match_97.16%25
F.Vulgare	blatX	CDS	130462	131632	.	+	1	ID=cds-blatx_cob_2;gbkey=CDS;gene=cob
F.Vulgare	blatX	gene	275583	275923	96.0	+	1	ID=gene-blatx_orf51b_1;gbkey=gene;gene=orf51b;gene_biotype=protein_coding;Note=blatX_hit_orf51b_NC_017855.1%2C_position_1_-_330%2C_psl_score_96.0%2C_coverage_103.33%25%2C_match_96.97%25
F.Vulgare	blatX	CDS	275583	275923	.	+	1	ID=cds-blatx_orf51b_1;gbkey=CDS;gene=orf51b
F.Vulgare	blatX	gene	275583	275923	96.0	+	1	ID=gene-blatx_orf51a_1;gbkey=gene;gene=orf51a;gene_biotype=protein_coding;Note=blatX_hit_orf51a_NC_017855.1%2C_position_1_-_330%2C_psl_score_96.0%2C_coverage_103.33%25%2C_match_96.97%25
F.Vulgare	blatX	CDS	275583	275923	.	+	1	ID=cds-blatx_orf51a_1;gbkey=CDS;gene=orf51a
F.Vulgare	blatX	gene	145594	145934	96.0	+	1	ID=gene-blatx_orf51b_2;gbkey=gene;gene=orf51b;gene_biotype=protein_coding;Note=blatX_hit_orf51b_NC_017855.1%2C_position_1_-_330%2C_psl_score_96.0%2C_coverage_103.33%25%2C_match_96.97%25
F.Vulgare	blatX	CDS	145594	145934	.	+	1	ID=cds-blatx_orf51b_2;gbkey=CDS;gene=orf51b
F.Vulgare	blatX	gene	145594	145934	96.0	+	1	ID=gene-blatx_orf51a_2;gbkey=gene;gene=orf51a;gene_biotype=protein_coding;Note=blatX_hit_orf51a_NC_017855.1%2C_position_1_-_330%2C_psl_score_96.0%2C_coverage_103.33%25%2C_match_96.97%25
F.Vulgare	blatX	CDS	145594	145934	.	+	1	ID=cds-blatx_orf51a_2;gbkey=CDS;gene=orf51a
F.Vulgare	blatX	gene	72557	72897	96.0	-	1	ID=gene-blatx_orf51b_3;gbkey=gene;gene=orf51b;gene_biotype=protein_coding;Note=blatX_hit_orf51b_NC_017855.1%2C_position_1_-_330%2C_psl_score_96.0%2C_coverage_103.33%25%2C_match_96.97%25
F.Vulgare	blatX	CDS	72557	72897	.	-	1	ID=cds-blatx_orf51b_3;gbkey=CDS;gene=orf51b
F.Vulgare	blatX	gene	72557	72897	96.0	-	1	ID=gene-blatx_orf51a_3;gbkey=gene;gene=orf51a;gene_biotype=protein_coding;Note=blatX_hit_orf51a_NC_017855.1%2C_position_1_-_330%2C_psl_score_96.0%2C_coverage_103.33%25%2C_match_96.97%25
F.Vulgare	blatX	CDS	72557	72897	.	-	1	ID=cds-blatx_orf51a_3;gbkey=CDS;gene=orf51a
F.Vulgare	blatX	gene	290514	290996	97.5	-	1	ID=gene-blatx_orf49_1;gbkey=gene;gene=orf49;gene_biotype=protein_coding;Note=blatX_hit_orf49_NC_017855.1%2C_position_1_-_486%2C_psl_score_97.5%2C_coverage_99.38%25%2C_match_96.09%25
F.Vulgare	blatX	CDS	290514	290996	.	-	1	ID=cds-blatx_orf49_1;gbkey=CDS;gene=orf49
F.Vulgare	blatX	gene	160525	161007	97.5	-	1	ID=gene-blatx_orf49_2;gbkey=gene;gene=orf49;gene_biotype=protein_coding;Note=blatX_hit_orf49_NC_017855.1%2C_position_1_-_486%2C_psl_score_97.5%2C_coverage_99.38%25%2C_match_96.09%25
F.Vulgare	blatX	CDS	160525	161007	.	-	1	ID=cds-blatx_orf49_2;gbkey=CDS;gene=orf49
F.Vulgare	blatX	gene	9056	176738	95.8	+	1	ID=gene-blatx_rps3_1;gbkey=gene;gene=rps3;gene_biotype=protein_coding;Note=blatX_hit_rps3_NC_017855.1%2C_position_1_-_1659%2C_psl_score_95.8%2C_coverage_97.88%25%2C_match_95.81%25
F.Vulgare	blatX	CDS	9056	9129	.	+	1	ID=cds-blatx_rps3_1;gbkey=CDS;gene=rps3
F.Vulgare	blatX	CDS	175154	176738	.	+	1	ID=cds-blatx_rps3_1;gbkey=CDS;gene=rps3
F.Vulgare	blatX	exon	9056	9129	.	+	1	ID=blatx_rps3_1_exon_1;Parent=gene-blatx_rps3_1;gbkey=exon;gene=rps3
F.Vulgare	blatX	intron	9130	175153	.	+	1	ID=blatx_rps3_1_intron_1;Parent=gene-blatx_rps3_1;gbkey=intron;gene=rps3
F.Vulgare	blatX	exon	175154	176738	.	+	1	ID=blatx_rps3_1_exon_2;Parent=gene-blatx_rps3_1;gbkey=exon;gene=rps3
F.Vulgare	blatX	gene	214	813	97.7	+	1	ID=gene-blatx_rps1_1;gbkey=gene;gene=rps1;gene_biotype=protein_coding;Note=blatX_hit_rps1_NC_017855.1%2C_position_1_-_597%2C_psl_score_97.7%2C_coverage_95.69%25%2C_match_93.30%25
F.Vulgare	blatX	CDS	214	813	.	+	1	ID=cds-blatx_rps1_1;gbkey=CDS;gene=rps1
F.Vulgare	blatX	gene	184915	185377	99.6	-	1	ID=gene-blatx_rpl10_1;gbkey=gene;gene=rpl10;gene_biotype=protein_coding;Note=blatX_hit_rpl10_NC_017855.1%2C_position_24_-_495%2C_psl_score_99.6%2C_coverage_93.54%25%2C_match_93.13%25
F.Vulgare	blatX	CDS	184915	185377	.	-	1	ID=cds-blatx_rpl10_1;gbkey=CDS;gene=rpl10
F.Vulgare	blatX	gene	194022	194344	97.8	-	1	ID=gene-blatx_orf41_1;gbkey=gene;gene=orf41;gene_biotype=protein_coding;Note=blatX_hit_orf41_NC_017855.1%2C_position_1_-_336%2C_psl_score_97.8%2C_coverage_96.13%25%2C_match_92.26%25
F.Vulgare	blatX	CDS	194022	194344	.	-	1	ID=cds-blatx_orf41_1;gbkey=CDS;gene=orf41
F.Vulgare	blatX	gene	55992	56314	97.8	-	1	ID=gene-blatx_orf41_2;gbkey=gene;gene=orf41;gene_biotype=protein_coding;Note=blatX_hit_orf41_NC_017855.1%2C_position_1_-_336%2C_psl_score_97.8%2C_coverage_96.13%25%2C_match_92.26%25
F.Vulgare	blatX	CDS	55992	56314	.	-	1	ID=cds-blatx_orf41_2;gbkey=CDS;gene=orf41
F.Vulgare	blatX	gene	5224	5766	97.6	+	1	ID=gene-blatx_rpl5_1;gbkey=gene;gene=rpl5;gene_biotype=protein_coding;Note=blatX_hit_rpl5_NC_017855.1%2C_position_1_-_546%2C_psl_score_97.6%2C_coverage_94.76%25%2C_match_92.15%25
F.Vulgare	blatX	CDS	5224	5766	.	+	1	ID=cds-blatx_rpl5_1;gbkey=CDS;gene=rpl5
F.Vulgare	blatX	gene	22101	22478	89.2	+	1	ID=gene-blatx_orf31_1;gbkey=gene;gene=orf31;gene_biotype=protein_coding;Note=blatX_hit_orf31_NC_017855.1%2C_position_1_-_368%2C_psl_score_89.2%2C_coverage_95.45%25%2C_match_84.85%25
F.Vulgare	blatX	CDS	22101	22478	.	+	1	ID=cds-blatx_orf31_1;gbkey=CDS;gene=orf31
F.Vulgare	blatX	gene	269424	269797	99.5	-	1	ID=gene-blatx_orf50_1;gbkey=gene;gene=orf50;gene_biotype=protein_coding;Note=blatX_hit_orf50_NC_017855.1%2C_position_75_-_450%2C_psl_score_99.5%2C_coverage_83.11%25%2C_match_82.67%25
F.Vulgare	blatX	CDS	269424	269797	.	-	1	ID=cds-blatx_orf50_1;gbkey=CDS;gene=orf50
F.Vulgare	blatX	gene	139435	139808	99.5	-	1	ID=gene-blatx_orf50_2;gbkey=gene;gene=orf50;gene_biotype=protein_coding;Note=blatX_hit_orf50_NC_017855.1%2C_position_75_-_450%2C_psl_score_99.5%2C_coverage_83.11%25%2C_match_82.67%25
F.Vulgare	blatX	CDS	139435	139808	.	-	1	ID=cds-blatx_orf50_2;gbkey=CDS;gene=orf50
F.Vulgare	blatX	gene	240121	240526	97.8	+	1	ID=gene-blatx_orf43_1;gbkey=gene;gene=orf43;gene_biotype=protein_coding;Note=blatX_hit_orf43_NC_017855.1%2C_position_115_-_516%2C_psl_score_97.8%2C_coverage_78.68%25%2C_match_76.94%25
F.Vulgare	blatX	CDS	240121	240526	.	+	1	ID=cds-blatx_orf43_1;gbkey=CDS;gene=orf43
F.Vulgare	blatX	gene	35266	35525	98.1	+	1	ID=gene-blatx_orf33_1;gbkey=gene;gene=orf33;gene_biotype=protein_coding;Note=blatX_hit_orf33_NC_017855.1%2C_position_52_-_351%2C_psl_score_98.1%2C_coverage_74.07%25%2C_match_72.65%25
F.Vulgare	blatX	CDS	35266	35525	.	+	1	ID=cds-blatx_orf33_1;gbkey=CDS;gene=orf33
F.Vulgare	blatX	gene	171307	173597	98.1	-	1	ID=gene-blatx_nad5_1;gbkey=gene;gene=nad5;gene_biotype=protein_coding;Note=blatX_hit_nad5_NC_017855.1%2C_position_1_-_1447%2C_psl_score_98.1%2C_coverage_71.88%25%2C_match_71.73%25
F.Vulgare	blatX	CDS	171307	172526	.	-	1	ID=cds-blatx_nad5_1;gbkey=CDS;gene=nad5
F.Vulgare	blatX	CDS	173371	173597	.	-	1	ID=cds-blatx_nad5_1;gbkey=CDS;gene=nad5
F.Vulgare	blatX	exon	171307	172526	.	-	1	ID=blatx_nad5_1_exon_2;Parent=gene-blatx_nad5_1;gbkey=exon;gene=nad5
F.Vulgare	blatX	intron	172527	173370	.	-	1	ID=blatx_nad5_1_intron_1;Parent=gene-blatx_nad5_1;gbkey=intron;gene=nad5
F.Vulgare	blatX	exon	173371	173597	.	-	1	ID=blatx_nad5_1_exon_1;Parent=gene-blatx_nad5_1;gbkey=exon;gene=nad5
F.Vulgare	blatX	gene	46910	47391	97.4	-	1	ID=gene-blatx_atp8_1;gbkey=gene;gene=atp8;gene_biotype=protein_coding;Note=blatX_hit_atp8_NC_017855.1%2C_position_1_-_482%2C_psl_score_97.4%2C_coverage_69.86%25%2C_match_67.97%25
F.Vulgare	blatX	CDS	46910	47391	.	-	1	ID=cds-blatx_atp8_1;gbkey=CDS;gene=atp8
F.Vulgare	blatX	gene	210165	210956	98.4	+	1	ID=gene-blatx_atp6_1;gbkey=gene;gene=atp6;gene_biotype=protein_coding;Note=blatX_hit_atp6_NC_017855.1%2C_position_361_-_1152%2C_psl_score_98.4%2C_coverage_68.75%25%2C_match_67.62%25
F.Vulgare	blatX	CDS	210165	210956	.	+	1	ID=cds-blatx_atp6_1;gbkey=CDS;gene=atp6
F.Vulgare	blatX	gene	173811	179220	94.8	-	1	ID=gene-blatx_nad1_1;gbkey=gene;gene=nad1;gene_biotype=protein_coding;Note=blatX_hit_nad1_NC_017855.1%2C_position_1_-_978%2C_psl_score_94.8%2C_coverage_67.59%25%2C_match_66.67%25
F.Vulgare	blatX	CDS	173811	174068	.	-	1	ID=cds-blatx_nad1_1;gbkey=CDS;gene=nad1
F.Vulgare	blatX	CDS	178818	179220	.	-	1	ID=cds-blatx_nad1_1;gbkey=CDS;gene=nad1
F.Vulgare	blatX	exon	173811	174068	.	-	1	ID=blatx_nad1_1_exon_2;Parent=gene-blatx_nad1_1;gbkey=exon;gene=nad1
F.Vulgare	blatX	intron	174069	178817	.	-	1	ID=blatx_nad1_1_intron_1;Parent=gene-blatx_nad1_1;gbkey=intron;gene=nad1
F.Vulgare	blatX	exon	178818	179220	.	-	1	ID=blatx_nad1_1_exon_1;Parent=gene-blatx_nad1_1;gbkey=exon;gene=nad1
F.Vulgare	blatX	gene	233889	235341	99.8	+	1	ID=gene-blatx_atp1_1;gbkey=gene;gene=atp1;gene_biotype=protein_coding;Note=blatX_hit_atp1_NC_017855.1%2C_position_1_-_1453%2C_psl_score_99.8%2C_coverage_64.07%25%2C_match_63.89%25
F.Vulgare	blatX	CDS	233889	235341	.	+	1	ID=cds-blatx_atp1_1;gbkey=CDS;gene=atp1
F.Vulgare	blatX	gene	90423	90975	87.2	-	1	ID=gene-blatx_orf30_1;gbkey=gene;gene=orf30;gene_biotype=protein_coding;Note=blatX_hit_orf30_NC_017855.1%2C_position_4_-_559%2C_psl_score_87.2%2C_coverage_75.24%25%2C_match_63.67%25
F.Vulgare	blatX	CDS	90423	90975	.	-	1	ID=cds-blatx_orf30_1;gbkey=CDS;gene=orf30
F.Vulgare	blatX	gene	159567	164335	96.7	+	1	ID=gene-blatx_nad2-fragment_1;gbkey=gene;gene=nad2-fragment;gene_biotype=protein_coding;Note=blatX_hit_nad2-fragment_NC_017855.1%2C_position_547_-_1467%2C_psl_score_96.7%2C_coverage_62.78%25%2C_match_62.51%25%2C_fragment_match_99.57%25
F.Vulgare	blatX	CDS	159567	159725	.	+	1	ID=cds-blatx_nad2-fragment_1;gbkey=CDS;gene=nad2-fragment
F.Vulgare	blatX	CDS	162069	162642	.	+	1	ID=cds-blatx_nad2-fragment_1;gbkey=CDS;gene=nad2-fragment
F.Vulgare	blatX	CDS	164148	164335	.	+	1	ID=cds-blatx_nad2-fragment_1;gbkey=CDS;gene=nad2-fragment
F.Vulgare	blatX	gene	138006	255560	61.7	+	1	ID=gene-blatx_atp9-fragment_1;gbkey=gene;gene=atp9-fragment;gene_biotype=protein_coding;Note=blatX_hit_atp9-fragment_NC_017855.1%2C_position_55_-_219%2C_psl_score_61.7%2C_coverage_68.83%25%2C_match_58.01%25%2C_fragment_match_81.21%25
F.Vulgare	blatX	CDS	138006	138050	.	+	1	ID=cds-blatx_atp9-fragment_1;gbkey=CDS;gene=atp9-fragment
F.Vulgare	blatX	CDS	255447	255560	.	+	1	ID=cds-blatx_atp9-fragment_1;gbkey=CDS;gene=atp9-fragment
F.Vulgare	blatX	gene	179437	179602	98.2	-	1	ID=gene-blatx_orf47_1;gbkey=gene;gene=orf47;gene_biotype=protein_coding;Note=blatX_hit_orf47_NC_017855.1%2C_position_162_-_327%2C_psl_score_98.2%2C_coverage_50.76%25%2C_match_49.85%25
F.Vulgare	blatX	CDS	179437	179602	.	-	1	ID=cds-blatx_orf47_1;gbkey=CDS;gene=orf47
F.Vulgare	blatX	gene	217309	217491	99.5	-	1	ID=gene-blatx_orf32_1;gbkey=gene;gene=orf32;gene_biotype=protein_coding;Note=blatX_hit_orf32_NC_017855.1%2C_position_133_-_381%2C_psl_score_99.5%2C_coverage_48.03%25%2C_match_47.77%25
F.Vulgare	blatX	CDS	217309	217491	.	-	1	ID=cds-blatx_orf32_1;gbkey=CDS;gene=orf32
F.Vulgare	blatX	gene	125457	125561	82.9	+	1	ID=gene-blatx_atp9-fragment_2;gbkey=gene;gene=atp9-fragment;gene_biotype=protein_coding;Note=blatX_hit_atp9-fragment_NC_017855.1%2C_position_105_-_209%2C_psl_score_82.9%2C_coverage_45.45%25%2C_match_37.66%25%2C_fragment_match_82.86%25
F.Vulgare	blatX	CDS	125457	125561	.	+	1	ID=cds-blatx_atp9-fragment_2;gbkey=CDS;gene=atp9-fragment
F.Vulgare	blatX	gene	188320	190063	89.9	+	1	ID=gene-blatx_nad1-fragment_1;gbkey=gene;gene=nad1-fragment;gene_biotype=protein_coding;Note=blatX_hit_nad1-fragment_NC_017855.1%2C_position_379_-_663%2C_psl_score_89.9%2C_coverage_29.14%25%2C_match_28.53%25%2C_fragment_match_97.89%25
F.Vulgare	blatX	CDS	188320	188409	.	+	1	ID=cds-blatx_nad1-fragment_1;gbkey=CDS;gene=nad1-fragment
F.Vulgare	blatX	CDS	189869	190063	.	+	1	ID=cds-blatx_nad1-fragment_1;gbkey=CDS;gene=nad1-fragment
F.Vulgare	blatX	gene	50290	52033	89.9	+	1	ID=gene-blatx_nad1-fragment_2;gbkey=gene;gene=nad1-fragment;gene_biotype=protein_coding;Note=blatX_hit_nad1-fragment_NC_017855.1%2C_position_379_-_663%2C_psl_score_89.9%2C_coverage_29.14%25%2C_match_28.53%25%2C_fragment_match_97.89%25
F.Vulgare	blatX	CDS	50290	50379	.	+	1	ID=cds-blatx_nad1-fragment_2;gbkey=CDS;gene=nad1-fragment
F.Vulgare	blatX	CDS	51839	52033	.	+	1	ID=cds-blatx_nad1-fragment_2;gbkey=CDS;gene=nad1-fragment
F.Vulgare	blatX	gene	78837	80572	95.8	+	1	ID=gene-blatx_nad5-fragment_1;gbkey=gene;gene=nad5-fragment;gene_biotype=protein_coding;Note=blatX_hit_nad5-fragment_NC_017855.1%2C_position_1468_-_2013%2C_psl_score_95.8%2C_coverage_27.12%25%2C_match_27.07%25%2C_fragment_match_99.82%25
F.Vulgare	blatX	CDS	78837	79232	.	+	1	ID=cds-blatx_nad5-fragment_1;gbkey=CDS;gene=nad5-fragment
F.Vulgare	blatX	CDS	80423	80572	.	+	1	ID=cds-blatx_nad5-fragment_1;gbkey=CDS;gene=nad5-fragment
F.Vulgare	blatX	gene	267995	268039	93.4	+	1	ID=gene-blatx_atp9-fragment_3;gbkey=gene;gene=atp9-fragment;gene_biotype=protein_coding;Note=blatX_hit_atp9-fragment_NC_017855.1%2C_position_55_-_99%2C_psl_score_93.4%2C_coverage_19.48%25%2C_match_18.18%25%2C_fragment_match_93.33%25
F.Vulgare	blatX	CDS	267995	268039	.	+	1	ID=cds-blatx_atp9-fragment_3;gbkey=CDS;gene=atp9-fragment
F.Vulgare	blatX	gene	230817	230871	92.8	-	1	ID=gene-blatx_orf53_1;gbkey=gene;gene=orf53;gene_biotype=protein_coding;Note=blatX_hit_orf53_NC_017855.1%2C_position_51_-_105%2C_psl_score_92.8%2C_coverage_17.30%25%2C_match_16.04%25
F.Vulgare	blatX	CDS	230817	230871	.	-	1	ID=cds-blatx_orf53_1;gbkey=CDS;gene=orf53
F.Vulgare	blatX	gene	250060	250157	100.0	+	1	ID=gene-blatx_nad6-fragment_1;gbkey=gene;gene=nad6-fragment;gene_biotype=protein_coding;Note=blatX_hit_nad6-fragment_NC_017855.1%2C_position_342_-_439%2C_psl_score_100.0%2C_coverage_15.86%25%2C_match_15.86%25%2C_fragment_match_100.00%25
F.Vulgare	blatX	CDS	250060	250157	.	+	1	ID=cds-blatx_nad6-fragment_1;gbkey=CDS;gene=nad6-fragment
F.Vulgare	blatX	gene	120071	120168	100.0	+	1	ID=gene-blatx_nad6-fragment_2;gbkey=gene;gene=nad6-fragment;gene_biotype=protein_coding;Note=blatX_hit_nad6-fragment_NC_017855.1%2C_position_342_-_439%2C_psl_score_100.0%2C_coverage_15.86%25%2C_match_15.86%25%2C_fragment_match_100.00%25
F.Vulgare	blatX	CDS	120071	120168	.	+	1	ID=cds-blatx_nad6-fragment_2;gbkey=CDS;gene=nad6-fragment
F.Vulgare	blatX	gene	268041	268100	95.0	+	1	ID=gene-blatx_rps12-fragment_1;gbkey=gene;gene=rps12-fragment;gene_biotype=protein_coding;Note=blatX_hit_rps12-fragment_NC_017855.1%2C_position_230_-_289%2C_psl_score_95.0%2C_coverage_15.87%25%2C_match_15.08%25%2C_fragment_match_95.00%25
F.Vulgare	blatX	CDS	268041	268100	.	+	1	ID=cds-blatx_rps12-fragment_1;gbkey=CDS;gene=rps12-fragment
F.Vulgare	blatX	gene	138052	138111	95.0	+	1	ID=gene-blatx_rps12-fragment_2;gbkey=gene;gene=rps12-fragment;gene_biotype=protein_coding;Note=blatX_hit_rps12-fragment_NC_017855.1%2C_position_230_-_289%2C_psl_score_95.0%2C_coverage_15.87%25%2C_match_15.08%25%2C_fragment_match_95.00%25
F.Vulgare	blatX	CDS	138052	138111	.	+	1	ID=cds-blatx_rps12-fragment_2;gbkey=CDS;gene=rps12-fragment
F.Vulgare	blatX	gene	34075	34116	97.7	-	1	ID=gene-blatx_orf33-fragment_1;gbkey=gene;gene=orf33-fragment;gene_biotype=protein_coding;Note=blatX_hit_orf33-fragment_NC_017855.1%2C_position_20_-_61%2C_psl_score_97.7%2C_coverage_11.97%25%2C_match_11.68%25%2C_fragment_match_97.62%25
F.Vulgare	blatX	CDS	34075	34116	.	-	1	ID=cds-blatx_orf33-fragment_1;gbkey=CDS;gene=orf33-fragment
F.Vulgare	blatX	gene	201623	201663	92.7	+	1	ID=gene-blatx_orf51b-fragment_1;gbkey=gene;gene=orf51b-fragment;gene_biotype=protein_coding;Note=blatX_hit_orf51b-fragment_NC_017855.1%2C_position_228_-_268%2C_psl_score_92.7%2C_coverage_12.42%25%2C_match_11.52%25%2C_fragment_match_92.68%25
F.Vulgare	blatX	CDS	201623	201663	.	+	1	ID=cds-blatx_orf51b-fragment_1;gbkey=CDS;gene=orf51b-fragment
F.Vulgare	blatX	gene	201623	201663	92.7	+	1	ID=gene-blatx_orf51a-fragment_1;gbkey=gene;gene=orf51a-fragment;gene_biotype=protein_coding;Note=blatX_hit_orf51a-fragment_NC_017855.1%2C_position_228_-_268%2C_psl_score_92.7%2C_coverage_12.42%25%2C_match_11.52%25%2C_fragment_match_92.68%25
F.Vulgare	blatX	CDS	201623	201663	.	+	1	ID=cds-blatx_orf51a-fragment_1;gbkey=CDS;gene=orf51a-fragment
F.Vulgare	blatX	gene	63593	63633	92.7	+	1	ID=gene-blatx_orf51b-fragment_2;gbkey=gene;gene=orf51b-fragment;gene_biotype=protein_coding;Note=blatX_hit_orf51b-fragment_NC_017855.1%2C_position_228_-_268%2C_psl_score_92.7%2C_coverage_12.42%25%2C_match_11.52%25%2C_fragment_match_92.68%25
F.Vulgare	blatX	CDS	63593	63633	.	+	1	ID=cds-blatx_orf51b-fragment_2;gbkey=CDS;gene=orf51b-fragment
F.Vulgare	blatX	gene	63593	63633	92.7	+	1	ID=gene-blatx_orf51a-fragment_2;gbkey=gene;gene=orf51a-fragment;gene_biotype=protein_coding;Note=blatX_hit_orf51a-fragment_NC_017855.1%2C_position_228_-_268%2C_psl_score_92.7%2C_coverage_12.42%25%2C_match_11.52%25%2C_fragment_match_92.68%25
F.Vulgare	blatX	CDS	63593	63633	.	+	1	ID=cds-blatx_orf51a-fragment_2;gbkey=CDS;gene=orf51a-fragment
F.Vulgare	blatX	gene	150230	150280	80.4	+	1	ID=gene-blatx_orf32-fragment_1;gbkey=gene;gene=orf32-fragment;gene_biotype=protein_coding;Note=blatX_hit_orf32-fragment_NC_017855.1%2C_position_260_-_310%2C_psl_score_80.4%2C_coverage_13.39%25%2C_match_10.76%25%2C_fragment_match_80.39%25
F.Vulgare	blatX	CDS	150230	150280	.	+	1	ID=cds-blatx_orf32-fragment_1;gbkey=CDS;gene=orf32-fragment
F.Vulgare	blatX	gene	217265	217304	92.5	+	1	ID=gene-blatx_orf33-fragment_2;gbkey=gene;gene=orf33-fragment;gene_biotype=protein_coding;Note=blatX_hit_orf33-fragment_NC_017855.1%2C_position_26_-_65%2C_psl_score_92.5%2C_coverage_11.40%25%2C_match_10.54%25%2C_fragment_match_92.50%25
F.Vulgare	blatX	CDS	217265	217304	.	+	1	ID=cds-blatx_orf33-fragment_2;gbkey=CDS;gene=orf33-fragment
F.Vulgare	blatX	gene	35568	35603	97.3	+	1	ID=gene-blatx_orf33-fragment_3;gbkey=gene;gene=orf33-fragment;gene_biotype=protein_coding;Note=blatX_hit_orf33-fragment_NC_017855.1%2C_position_208_-_243%2C_psl_score_97.3%2C_coverage_10.26%25%2C_match_9.97%25%2C_fragment_match_97.22%25
F.Vulgare	blatX	CDS	35568	35603	.	+	1	ID=cds-blatx_orf33-fragment_3;gbkey=CDS;gene=orf33-fragment
F.Vulgare	blatX	gene	255405	255438	94.2	+	1	ID=gene-blatx_orf48_1;gbkey=gene;gene=orf48;gene_biotype=protein_coding;Note=blatX_hit_orf48_NC_017855.1%2C_position_58_-_91%2C_psl_score_94.2%2C_coverage_9.77%25%2C_match_9.20%25
F.Vulgare	blatX	CDS	255405	255438	.	+	1	ID=cds-blatx_orf48_1;gbkey=CDS;gene=orf48
F.Vulgare	blatX	gene	125416	125449	94.2	+	1	ID=gene-blatx_orf48_2;gbkey=gene;gene=orf48;gene_biotype=protein_coding;Note=blatX_hit_orf48_NC_017855.1%2C_position_58_-_91%2C_psl_score_94.2%2C_coverage_9.77%25%2C_match_9.20%25
F.Vulgare	blatX	CDS	125416	125449	.	+	1	ID=cds-blatx_orf48_2;gbkey=CDS;gene=orf48
F.Vulgare	blatX	gene	212747	212785	97.5	+	1	ID=gene-blatx_orf27_1;gbkey=gene;gene=orf27;gene_biotype=protein_coding;Note=blatX_hit_orf27_NC_017855.1%2C_position_394_-_432%2C_psl_score_97.5%2C_coverage_9.03%25%2C_match_8.80%25
F.Vulgare	blatX	CDS	212747	212785	.	+	1	ID=cds-blatx_orf27_1;gbkey=CDS;gene=orf27
F.Vulgare	blatX	gene	205920	205957	92.2	+	1	ID=gene-blatx_orf38_1;gbkey=gene;gene=orf38;gene_biotype=protein_coding;Note=blatX_hit_orf38_NC_017855.1%2C_position_154_-_191%2C_psl_score_92.2%2C_coverage_8.92%25%2C_match_8.22%25
F.Vulgare	blatX	CDS	205920	205957	.	+	1	ID=cds-blatx_orf38_1;gbkey=CDS;gene=orf38
F.Vulgare	blatX	gene	67890	67927	92.2	+	1	ID=gene-blatx_orf38_2;gbkey=gene;gene=orf38;gene_biotype=protein_coding;Note=blatX_hit_orf38_NC_017855.1%2C_position_154_-_191%2C_psl_score_92.2%2C_coverage_8.92%25%2C_match_8.22%25
F.Vulgare	blatX	CDS	67890	67927	.	+	1	ID=cds-blatx_orf38_2;gbkey=CDS;gene=orf38
F.Vulgare	blatX	gene	167675	167710	91.7	+	1	ID=gene-blatx_orf35_1;gbkey=gene;gene=orf35;gene_biotype=protein_coding;Note=blatX_hit_orf35_NC_017855.1%2C_position_1087_-_1122%2C_psl_score_91.7%2C_coverage_3.21%25%2C_match_2.94%25
F.Vulgare	blatX	CDS	167675	167710	.	+	1	ID=cds-blatx_orf35_1;gbkey=CDS;gene=orf35
F.Vulgare	blatX	gene	6637	95684	41.0	+	1	ID=gene-blatx_atp1-fragment_1;gbkey=gene;gene=atp1-fragment;gene_biotype=protein_coding;Note=blatX_hit_atp1-fragment_NC_017855.1%2C_position_1038_-_1378%2C_psl_score_41.0%2C_coverage_2.69%25%2C_match_2.65%25%2C_fragment_match_17.60%25
F.Vulgare	blatX	CDS	6637	6666	.	+	1	ID=cds-blatx_atp1-fragment_1;gbkey=CDS;gene=atp1-fragment
F.Vulgare	blatX	CDS	95654	95684	.	+	1	ID=cds-blatx_atp1-fragment_1;gbkey=CDS;gene=atp1-fragment
