# Supplementary material for: The Mitochondrial Genome Assembly of Fennel (Foeniculum vulgare) Reveals Two Different atp6 Gene Sequences in Cytoplasmic Male Sterile Accessions
Source: Int J Mol Sci. 2020 Jun 30;21(13):4664. doi: 10.3390/ijms21134664 (PMC7370444; doi:10.3390/ijms21134664)
Supplement: Supplementary file 1 [file ijms-21-04664-s001.zip › Supplementary File 4.gff3]

##gff-version 3
##source-version GeSeq 1.82
##sequence-region	NODE_27_length_1900_cov_198.899041	1	1900
NODE_27_length_1900_cov_198.899041	GeSeq	source	1	1900	.	+	1	ID=source-null;gbkey=source
NODE_27_length_1900_cov_198.899041	blatX	gene	1458	1831	99.5	-	1	ID=gene-blatx_orf50_1;gbkey=gene;gene=orf50;gene_biotype=protein_coding;Note=blatX_hit_orf50_NC_017855.1%2C_position_75_-_450%2C_psl_score_99.5%2C_coverage_83.11%25%2C_match_82.67%25
NODE_27_length_1900_cov_198.899041	blatX	CDS	1458	1831	.	-	1	ID=cds-blatx_orf50_1;gbkey=CDS;gene=orf50
NODE_27_length_1900_cov_198.899041	blatX	gene	29	73	93.4	+	1	ID=gene-blatx_atp9_1;gbkey=gene;gene=atp9;gene_biotype=protein_coding;Note=blatX_hit_atp9_NC_017855.1%2C_position_55_-_99%2C_psl_score_93.4%2C_coverage_19.48%25%2C_match_18.18%25
NODE_27_length_1900_cov_198.899041	blatX	CDS	29	73	.	+	1	ID=cds-blatx_atp9_1;gbkey=CDS;gene=atp9
NODE_27_length_1900_cov_198.899041	blatX	gene	75	134	95.0	+	1	ID=gene-blatx_rps12_1;gbkey=gene;gene=rps12;gene_biotype=protein_coding;Note=blatX_hit_rps12_NC_017855.1%2C_position_230_-_289%2C_psl_score_95.0%2C_coverage_15.87%25%2C_match_15.08%25
NODE_27_length_1900_cov_198.899041	blatX	CDS	75	134	.	+	1	ID=cds-blatx_rps12_1;gbkey=CDS;gene=rps12
##sequence-region	NODE_6_length_6902_cov_247.783911	1	6902
NODE_6_length_6902_cov_247.783911	GeSeq	source	1	6902	.	+	1	ID=source-null;gbkey=source
NODE_6_length_6902_cov_247.783911	blatN	gene	6185	6303	100.0	+	1	ID=gene-blatn_rrn5_1;gbkey=gene;gene=rrn5;gene_biotype=rRNA;Note=blatN_hit_rrn5_NC_017855.1%2C_position_1_-_119%2C_psl_score_100.0%2C_coverage_100.00%25%2C_match_100.00%25
NODE_6_length_6902_cov_247.783911	blatN	rRNA	6185	6303	.	+	1	ID=rrna-blatn_rrn5_1;gbkey=rRNA;gene=rrn5
NODE_6_length_6902_cov_247.783911	blatN	gene	4125	5587	99.0	+	1	ID=gene-blatn_rrn18_1;gbkey=gene;gene=rrn18;gene_biotype=rRNA;Note=blatN_hit_rrn18_NC_017855.1%2C_position_1_-_1463%2C_psl_score_99.0%2C_coverage_75.57%25%2C_match_74.74%25
NODE_6_length_6902_cov_247.783911	blatN	rRNA	4125	5587	.	+	1	ID=rrna-blatn_rrn18_1;gbkey=rRNA;gene=rrn18
NODE_6_length_6902_cov_247.783911	blatN	gene	5588	6059	99.6	+	1	ID=gene-blatn_rrn18-fragment_1;gbkey=gene;gene=rrn18-fragment;gene_biotype=rRNA;Note=blatN_hit_rrn18-fragment_NC_017855.1%2C_position_1465_-_1936%2C_psl_score_99.6%2C_coverage_24.38%25%2C_match_24.28%25%2C_fragment_match_99.58%25
NODE_6_length_6902_cov_247.783911	blatN	rRNA	5588	6059	.	+	1	ID=rrna-blatn_rrn18-fragment_1;gbkey=rRNA;gene=rrn18-fragment
NODE_6_length_6902_cov_247.783911	blatX	gene	6516	6743	99.6	+	1	ID=gene-blatx_atp9_1;gbkey=gene;gene=atp9;gene_biotype=protein_coding;Note=blatX_hit_atp9_NC_017855.1%2C_position_1_-_228%2C_psl_score_99.6%2C_coverage_98.70%25%2C_match_98.27%25
NODE_6_length_6902_cov_247.783911	blatX	CDS	6516	6743	.	+	1	ID=cds-blatx_atp9_1;gbkey=CDS;gene=atp9
NODE_6_length_6902_cov_247.783911	blatX	gene	110	485	97.4	-	1	ID=gene-blatx_orf28_1;gbkey=gene;gene=orf28;gene_biotype=protein_coding;Note=blatX_hit_orf28_NC_017855.1%2C_position_1_-_375%2C_psl_score_97.4%2C_coverage_100.27%25%2C_match_98.13%25
NODE_6_length_6902_cov_247.783911	blatX	CDS	110	485	.	-	1	ID=cds-blatx_orf28_1;gbkey=CDS;gene=orf28
##sequence-region	NODE_41_length_920_cov_96.585120	1	920
NODE_41_length_920_cov_96.585120	GeSeq	source	1	920	.	+	1	ID=source-null;gbkey=source
NODE_41_length_920_cov_96.585120	blatX	gene	454	816	98.7	+	1	ID=gene-blatx_orf58_1;gbkey=gene;gene=orf58;gene_biotype=protein_coding;Note=blatX_hit_orf58_NC_017855.1%2C_position_1_-_363%2C_psl_score_98.7%2C_coverage_100.00%25%2C_match_98.62%25
NODE_41_length_920_cov_96.585120	blatX	CDS	454	816	.	+	1	ID=cds-blatx_orf58_1;gbkey=CDS;gene=orf58
##sequence-region	NODE_22_length_2419_cov_150.575044	1	2419
NODE_22_length_2419_cov_150.575044	GeSeq	source	1	2419	.	+	1	ID=source-null;gbkey=source
NODE_22_length_2419_cov_150.575044	blatX	gene	1485	1862	99.3	+	1	ID=gene-blatx_rps12_1;gbkey=gene;gene=rps12;gene_biotype=protein_coding;Note=blatX_hit_rps12_NC_017855.1%2C_position_1_-_378%2C_psl_score_99.3%2C_coverage_100.00%25%2C_match_99.21%25
NODE_22_length_2419_cov_150.575044	blatX	CDS	1485	1862	.	+	1	ID=cds-blatx_rps12_1;gbkey=CDS;gene=rps12
NODE_22_length_2419_cov_150.575044	blatX	gene	1080	1436	99.2	+	1	ID=gene-blatx_nad3_1;gbkey=gene;gene=nad3;gene_biotype=protein_coding;Note=blatX_hit_nad3_NC_017855.1%2C_position_1_-_357%2C_psl_score_99.2%2C_coverage_100.00%25%2C_match_99.16%25
NODE_22_length_2419_cov_150.575044	blatX	CDS	1080	1436	.	+	1	ID=cds-blatx_nad3_1;gbkey=CDS;gene=nad3
NODE_22_length_2419_cov_150.575044	blatX	gene	147	746	97.7	+	1	ID=gene-blatx_rps1_1;gbkey=gene;gene=rps1;gene_biotype=protein_coding;Note=blatX_hit_rps1_NC_017855.1%2C_position_1_-_597%2C_psl_score_97.7%2C_coverage_95.69%25%2C_match_93.30%25
NODE_22_length_2419_cov_150.575044	blatX	CDS	147	746	.	+	1	ID=cds-blatx_rps1_1;gbkey=CDS;gene=rps1
##sequence-region	NODE_37_length_1094_cov_194.041365	1	1094
NODE_37_length_1094_cov_194.041365	GeSeq	source	1	1094	.	+	1	ID=source-null;gbkey=source
NODE_37_length_1094_cov_194.041365	blatX	gene	98	837	99.4	-	1	ID=gene-blatx_ccmC_1;gbkey=gene;gene=ccmC;gene_biotype=protein_coding;Note=blatX_hit_ccmC_NC_017855.1%2C_position_1_-_740%2C_psl_score_99.4%2C_coverage_98.27%25%2C_match_97.61%25
NODE_37_length_1094_cov_194.041365	blatX	CDS	98	837	.	-	1	ID=cds-blatx_ccmC_1;gbkey=CDS;gene=ccmC
NODE_37_length_1094_cov_194.041365	blatX	gene	4	42	94.9	-	1	ID=gene-blatx_atp8_1;gbkey=gene;gene=atp8;gene_biotype=protein_coding;Note=blatX_hit_atp8_NC_017855.1%2C_position_6_-_44%2C_psl_score_94.9%2C_coverage_5.65%25%2C_match_5.36%25
NODE_37_length_1094_cov_194.041365	blatX	CDS	4	42	.	-	1	ID=cds-blatx_atp8_1;gbkey=CDS;gene=atp8
##sequence-region	NODE_3_length_9288_cov_226.880472	1	9288
NODE_3_length_9288_cov_226.880472	blatX	gene	368	2103	95.8	-	1	ID=gene-blatx_nad5_1;gbkey=gene;gene=nad5;gene_biotype=protein_coding;Note=blatX_hit_nad5_NC_017855.1%2C_position_1468_-_2013%2C_psl_score_95.8%2C_coverage_27.12%25%2C_match_27.07%25
NODE_3_length_9288_cov_226.880472	blatX	CDS	368	517	.	-	1	ID=cds-blatx_nad5_1;gbkey=CDS;gene=nad5
NODE_3_length_9288_cov_226.880472	blatX	CDS	1708	2103	.	-	1	ID=cds-blatx_nad5_1;gbkey=CDS;gene=nad5
NODE_3_length_9288_cov_226.880472	blatX	exon	368	517	.	-	1	ID=blatx_nad5_1_exon_2;Parent=gene-blatx_nad5_1;gbkey=exon;gene=nad5
NODE_3_length_9288_cov_226.880472	blatX	intron	518	1707	.	-	1	ID=blatx_nad5_1_intron_1;Parent=gene-blatx_nad5_1;gbkey=intron;gene=nad5
NODE_3_length_9288_cov_226.880472	blatX	exon	1708	2103	.	-	1	ID=blatx_nad5_1_exon_1;Parent=gene-blatx_nad5_1;gbkey=exon;gene=nad5
NODE_3_length_9288_cov_226.880472	GeSeq	source	1	9288	.	+	1	ID=source-null;gbkey=source
NODE_3_length_9288_cov_226.880472	blatN	gene	8416	8488	97.3	+	1	ID=gene-blatn_trnfM-CAU_1;gbkey=gene;gene=trnfM-CAU;gene_biotype=tRNA;Note=blatN_hit_trnfM-CAU_NC_017855.1%2C_position_1_-_73%2C_psl_score_97.3%2C_coverage_100.00%25%2C_match_97.26%25
NODE_3_length_9288_cov_226.880472	blatN	tRNA	8416	8488	.	+	1	ID=trna-blatn_trnfM-CAU_1;gbkey=tRNA;gene=trnfM-CAU
NODE_3_length_9288_cov_226.880472	blatN	gene	8416	8488	97.3	+	1	ID=gene-blatn_trnM-CAU_1;gbkey=gene;gene=trnM-CAU;gene_biotype=tRNA;Note=blatN_hit_trnM-CAU_NC_017855.1%2C_position_1_-_73%2C_psl_score_97.3%2C_coverage_100.00%25%2C_match_97.26%25
NODE_3_length_9288_cov_226.880472	blatN	tRNA	8416	8488	.	+	1	ID=trna-blatn_trnM-CAU_1;gbkey=tRNA;gene=trnM-CAU
NODE_3_length_9288_cov_226.880472	blatN	gene	5204	8025	99.5	+	1	ID=gene-blatn_rrn26_1;gbkey=gene;gene=rrn26;gene_biotype=rRNA;Note=blatN_hit_rrn26_NC_017855.1%2C_position_446_-_3257%2C_psl_score_99.5%2C_coverage_86.64%25%2C_match_86.12%25
NODE_3_length_9288_cov_226.880472	blatN	rRNA	5204	8025	.	+	1	ID=rrna-blatn_rrn26_1;gbkey=rRNA;gene=rrn26
NODE_3_length_9288_cov_226.880472	blatN	gene	4763	5156	98.5	+	1	ID=gene-blatn_rrn26-fragment_1;gbkey=gene;gene=rrn26-fragment;gene_biotype=rRNA;Note=blatN_hit_rrn26-fragment_NC_017855.1%2C_position_1_-_394%2C_psl_score_98.5%2C_coverage_12.09%25%2C_match_11.91%25%2C_fragment_match_98.48%25
NODE_3_length_9288_cov_226.880472	blatN	rRNA	4763	5156	.	+	1	ID=rrna-blatn_rrn26-fragment_1;gbkey=rRNA;gene=rrn26-fragment
NODE_3_length_9288_cov_226.880472	blatX	gene	8852	9196	98.9	+	1	ID=gene-blatx_orf52b_1;gbkey=gene;gene=orf52b;gene_biotype=protein_coding;Note=blatX_hit_orf52b_NC_017855.1%2C_position_1_-_345%2C_psl_score_98.9%2C_coverage_100.00%25%2C_match_98.84%25
NODE_3_length_9288_cov_226.880472	blatX	CDS	8852	9196	.	+	1	ID=cds-blatx_orf52b_1;gbkey=CDS;gene=orf52b
NODE_3_length_9288_cov_226.880472	blatX	gene	8852	9196	98.9	+	1	ID=gene-blatx_orf52a_1;gbkey=gene;gene=orf52a;gene_biotype=protein_coding;Note=blatX_hit_orf52a_NC_017855.1%2C_position_1_-_345%2C_psl_score_98.9%2C_coverage_100.00%25%2C_match_98.84%25
NODE_3_length_9288_cov_226.880472	blatX	CDS	8852	9196	.	+	1	ID=cds-blatx_orf52a_1;gbkey=CDS;gene=orf52a
NODE_3_length_9288_cov_226.880472	blatX	gene	8043	8383	96.0	+	1	ID=gene-blatx_orf51b_1;gbkey=gene;gene=orf51b;gene_biotype=protein_coding;Note=blatX_hit_orf51b_NC_017855.1%2C_position_1_-_330%2C_psl_score_96.0%2C_coverage_103.33%25%2C_match_96.97%25
NODE_3_length_9288_cov_226.880472	blatX	CDS	8043	8383	.	+	1	ID=cds-blatx_orf51b_1;gbkey=CDS;gene=orf51b
NODE_3_length_9288_cov_226.880472	blatX	gene	8043	8383	96.0	+	1	ID=gene-blatx_orf51a_1;gbkey=gene;gene=orf51a;gene_biotype=protein_coding;Note=blatX_hit_orf51a_NC_017855.1%2C_position_1_-_330%2C_psl_score_96.0%2C_coverage_103.33%25%2C_match_96.97%25
NODE_3_length_9288_cov_226.880472	blatX	CDS	8043	8383	.	+	1	ID=cds-blatx_orf51a_1;gbkey=CDS;gene=orf51a
##sequence-region	NODE_1_length_10174_cov_168.559172	1	10174
NODE_1_length_10174_cov_168.559172	GeSeq	source	1	10174	.	+	1	ID=source-null;gbkey=source
NODE_1_length_10174_cov_168.559172	blatX	gene	1889	8142	96.4	-	1	ID=gene-blatx_nad7_1;gbkey=gene;gene=nad7;gene_biotype=protein_coding;Note=blatX_hit_nad7_NC_017855.1%2C_position_1_-_1185%2C_psl_score_96.4%2C_coverage_100.00%25%2C_match_99.24%25
NODE_1_length_10174_cov_168.559172	blatX	CDS	1889	2149	.	-	1	ID=cds-blatx_nad7_1;gbkey=CDS;gene=nad7
NODE_1_length_10174_cov_168.559172	blatX	CDS	3994	4239	.	-	1	ID=cds-blatx_nad7_1;gbkey=CDS;gene=nad7
NODE_1_length_10174_cov_168.559172	blatX	CDS	5230	5695	.	-	1	ID=cds-blatx_nad7_1;gbkey=CDS;gene=nad7
NODE_1_length_10174_cov_168.559172	blatX	CDS	7030	7098	.	-	1	ID=cds-blatx_nad7_1;gbkey=CDS;gene=nad7
NODE_1_length_10174_cov_168.559172	blatX	CDS	8000	8142	.	-	1	ID=cds-blatx_nad7_1;gbkey=CDS;gene=nad7
NODE_1_length_10174_cov_168.559172	blatX	exon	1889	2149	.	-	1	ID=blatx_nad7_1_exon_5;Parent=gene-blatx_nad7_1;gbkey=exon;gene=nad7
NODE_1_length_10174_cov_168.559172	blatX	intron	2150	3993	.	-	1	ID=blatx_nad7_1_intron_4;Parent=gene-blatx_nad7_1;gbkey=intron;gene=nad7
NODE_1_length_10174_cov_168.559172	blatX	exon	3994	4239	.	-	1	ID=blatx_nad7_1_exon_4;Parent=gene-blatx_nad7_1;gbkey=exon;gene=nad7
NODE_1_length_10174_cov_168.559172	blatX	intron	4240	5229	.	-	1	ID=blatx_nad7_1_intron_3;Parent=gene-blatx_nad7_1;gbkey=intron;gene=nad7
NODE_1_length_10174_cov_168.559172	blatX	exon	5230	5695	.	-	1	ID=blatx_nad7_1_exon_3;Parent=gene-blatx_nad7_1;gbkey=exon;gene=nad7
NODE_1_length_10174_cov_168.559172	blatX	intron	5696	7029	.	-	1	ID=blatx_nad7_1_intron_2;Parent=gene-blatx_nad7_1;gbkey=intron;gene=nad7
NODE_1_length_10174_cov_168.559172	blatX	exon	7030	7098	.	-	1	ID=blatx_nad7_1_exon_2;Parent=gene-blatx_nad7_1;gbkey=exon;gene=nad7
NODE_1_length_10174_cov_168.559172	blatX	intron	7099	7999	.	-	1	ID=blatx_nad7_1_intron_1;Parent=gene-blatx_nad7_1;gbkey=intron;gene=nad7
NODE_1_length_10174_cov_168.559172	blatX	exon	8000	8142	.	-	1	ID=blatx_nad7_1_exon_1;Parent=gene-blatx_nad7_1;gbkey=exon;gene=nad7
NODE_1_length_10174_cov_168.559172	blatX	gene	3293	3333	92.7	-	1	ID=gene-blatx_orf51b_1;gbkey=gene;gene=orf51b;gene_biotype=protein_coding;Note=blatX_hit_orf51b_NC_017855.1%2C_position_228_-_268%2C_psl_score_92.7%2C_coverage_12.42%25%2C_match_11.52%25
NODE_1_length_10174_cov_168.559172	blatX	CDS	3293	3333	.	-	1	ID=cds-blatx_orf51b_1;gbkey=CDS;gene=orf51b
NODE_1_length_10174_cov_168.559172	blatX	gene	3293	3333	92.7	-	1	ID=gene-blatx_orf51a_1;gbkey=gene;gene=orf51a;gene_biotype=protein_coding;Note=blatX_hit_orf51a_NC_017855.1%2C_position_228_-_268%2C_psl_score_92.7%2C_coverage_12.42%25%2C_match_11.52%25
NODE_1_length_10174_cov_168.559172	blatX	CDS	3293	3333	.	-	1	ID=cds-blatx_orf51a_1;gbkey=CDS;gene=orf51a
##sequence-region	NODE_26_length_2019_cov_110.495772	1	2019
NODE_26_length_2019_cov_110.495772	GeSeq	source	1	2019	.	+	1	ID=source-null;gbkey=source
NODE_26_length_2019_cov_110.495772	blatN	gene	1804	1877	100.0	-	1	ID=gene-blatn_trnM-CAU_1;gbkey=gene;gene=trnM-CAU;gene_biotype=tRNA;Note=blatN_hit_trnM-CAU_NC_017855.1%2C_position_1_-_74%2C_psl_score_100.0%2C_coverage_100.00%25%2C_match_100.00%25
NODE_26_length_2019_cov_110.495772	blatN	tRNA	1804	1877	.	-	1	ID=trna-blatn_trnM-CAU_1;gbkey=tRNA;gene=trnM-CAU
NODE_26_length_2019_cov_110.495772	blatX	gene	4	1338	95.0	-	1	ID=gene-blatx_rpl2_1;gbkey=gene;gene=rpl2;gene_biotype=protein_coding;Note=blatX_hit_rpl2_NC_017855.1%2C_position_1_-_688%2C_psl_score_95.0%2C_coverage_85.25%25%2C_match_83.40%25
NODE_26_length_2019_cov_110.495772	blatX	CDS	4	301	.	-	1	ID=cds-blatx_rpl2_1;gbkey=CDS;gene=rpl2
NODE_26_length_2019_cov_110.495772	blatX	CDS	949	1338	.	-	1	ID=cds-blatx_rpl2_1;gbkey=CDS;gene=rpl2
NODE_26_length_2019_cov_110.495772	blatX	exon	4	301	.	-	1	ID=blatx_rpl2_1_exon_2;Parent=gene-blatx_rpl2_1;gbkey=exon;gene=rpl2
NODE_26_length_2019_cov_110.495772	blatX	intron	302	948	.	-	1	ID=blatx_rpl2_1_intron_1;Parent=gene-blatx_rpl2_1;gbkey=intron;gene=rpl2
NODE_26_length_2019_cov_110.495772	blatX	exon	949	1338	.	-	1	ID=blatx_rpl2_1_exon_1;Parent=gene-blatx_rpl2_1;gbkey=exon;gene=rpl2
##sequence-region	NODE_11_length_5023_cov_164.553105	1	5023
NODE_11_length_5023_cov_164.553105	GeSeq	source	1	5023	.	+	1	ID=source-null;gbkey=source
NODE_11_length_5023_cov_164.553105	blatX	gene	4214	4834	99.2	-	1	ID=gene-blatx_ccmB_1;gbkey=gene;gene=ccmB;gene_biotype=protein_coding;Note=blatX_hit_ccmB_NC_017855.1%2C_position_1_-_621%2C_psl_score_99.2%2C_coverage_100.00%25%2C_match_99.19%25
NODE_11_length_5023_cov_164.553105	blatX	CDS	4214	4834	.	-	1	ID=cds-blatx_ccmB_1;gbkey=CDS;gene=ccmB
NODE_11_length_5023_cov_164.553105	blatX	gene	613	1162	96.6	+	1	ID=gene-blatx_orf55_1;gbkey=gene;gene=orf55;gene_biotype=protein_coding;Note=blatX_hit_orf55_NC_017855.1%2C_position_1_-_546%2C_psl_score_96.6%2C_coverage_100.73%25%2C_match_97.80%25
NODE_11_length_5023_cov_164.553105	blatX	CDS	613	1162	.	+	1	ID=cds-blatx_orf55_1;gbkey=CDS;gene=orf55
NODE_11_length_5023_cov_164.553105	blatX	gene	2323	3894	95.8	-	1	ID=gene-blatx_nad2_1;gbkey=gene;gene=nad2;gene_biotype=protein_coding;Note=blatX_hit_nad2_NC_017855.1%2C_position_1_-_547%2C_psl_score_95.8%2C_coverage_37.29%25%2C_match_37.22%25
NODE_11_length_5023_cov_164.553105	blatX	CDS	2323	2716	.	-	1	ID=cds-blatx_nad2_1;gbkey=CDS;gene=nad2
NODE_11_length_5023_cov_164.553105	blatX	CDS	3742	3894	.	-	1	ID=cds-blatx_nad2_1;gbkey=CDS;gene=nad2
NODE_11_length_5023_cov_164.553105	blatX	exon	2323	2716	.	-	1	ID=blatx_nad2_1_exon_2;Parent=gene-blatx_nad2_1;gbkey=exon;gene=nad2
NODE_11_length_5023_cov_164.553105	blatX	intron	2717	3741	.	-	1	ID=blatx_nad2_1_intron_1;Parent=gene-blatx_nad2_1;gbkey=intron;gene=nad2
NODE_11_length_5023_cov_164.553105	blatX	exon	3742	3894	.	-	1	ID=blatx_nad2_1_exon_1;Parent=gene-blatx_nad2_1;gbkey=exon;gene=nad2
NODE_11_length_5023_cov_164.553105	blatX	gene	4921	5010	86.7	-	1	ID=gene-blatx_orf40c_1;gbkey=gene;gene=orf40c;gene_biotype=protein_coding;Note=blatX_hit_orf40c_NC_017855.1%2C_position_297_-_386%2C_psl_score_86.7%2C_coverage_23.26%25%2C_match_20.16%25
NODE_11_length_5023_cov_164.553105	blatX	CDS	4921	5010	.	-	1	ID=cds-blatx_orf40c_1;gbkey=CDS;gene=orf40c
NODE_11_length_5023_cov_164.553105	blatX	gene	4921	5010	86.7	-	1	ID=gene-blatx_orf40b_1;gbkey=gene;gene=orf40b;gene_biotype=protein_coding;Note=blatX_hit_orf40b_NC_017855.1%2C_position_297_-_386%2C_psl_score_86.7%2C_coverage_23.26%25%2C_match_20.16%25
NODE_11_length_5023_cov_164.553105	blatX	CDS	4921	5010	.	-	1	ID=cds-blatx_orf40b_1;gbkey=CDS;gene=orf40b
NODE_11_length_5023_cov_164.553105	blatX	gene	4921	5010	86.7	-	1	ID=gene-blatx_orf40a_1;gbkey=gene;gene=orf40a;gene_biotype=protein_coding;Note=blatX_hit_orf40a_NC_017855.1%2C_position_297_-_386%2C_psl_score_86.7%2C_coverage_23.26%25%2C_match_20.16%25
NODE_11_length_5023_cov_164.553105	blatX	CDS	4921	5010	.	-	1	ID=cds-blatx_orf40a_1;gbkey=CDS;gene=orf40a
NODE_11_length_5023_cov_164.553105	blatX	gene	1591	1626	91.7	-	1	ID=gene-blatx_orf35_1;gbkey=gene;gene=orf35;gene_biotype=protein_coding;Note=blatX_hit_orf35_NC_017855.1%2C_position_1087_-_1122%2C_psl_score_91.7%2C_coverage_3.21%25%2C_match_2.94%25
NODE_11_length_5023_cov_164.553105	blatX	CDS	1591	1626	.	-	1	ID=cds-blatx_orf35_1;gbkey=CDS;gene=orf35
##sequence-region	NODE_94_length_168_cov_12.536585	1	168
NODE_94_length_168_cov_12.536585	GeSeq	source	1	168	.	+	1	ID=source-null;gbkey=source
NODE_94_length_168_cov_12.536585	blatN	gene	1	32	100.0	-	1	ID=gene-blatn_rrn18_1;gbkey=gene;gene=rrn18;gene_biotype=rRNA;Note=blatN_hit_rrn18_NC_017855.1%2C_position_1294_-_1325%2C_psl_score_100.0%2C_coverage_1.65%25%2C_match_1.65%25
NODE_94_length_168_cov_12.536585	blatN	rRNA	1	32	.	-	1	ID=rrna-blatn_rrn18_1;gbkey=rRNA;gene=rrn18
##sequence-region	NODE_75_length_247_cov_9.450000	1	247
NODE_75_length_247_cov_9.450000	GeSeq	source	1	247	.	+	1	ID=source-null;gbkey=source
NODE_75_length_247_cov_9.450000	blatX	gene	1	247	99.6	+	1	ID=gene-blatx_matR_1;gbkey=gene;gene=matR;gene_biotype=protein_coding;Note=blatX_hit_matR_NC_017855.1%2C_position_449_-_696%2C_psl_score_99.6%2C_coverage_12.55%25%2C_match_12.50%25
NODE_75_length_247_cov_9.450000	blatX	CDS	1	247	.	+	1	ID=cds-blatx_matR_1;gbkey=CDS;gene=matR
##sequence-region	NODE_34_length_1304_cov_231.189465	1	1304
NODE_34_length_1304_cov_231.189465	GeSeq	source	1	1304	.	+	1	ID=source-null;gbkey=source
NODE_34_length_1304_cov_231.189465	blatX	gene	320	898	100.0	+	1	ID=gene-blatx_atp4_1;gbkey=gene;gene=atp4;gene_biotype=protein_coding;Note=blatX_hit_atp4_NC_017855.1%2C_position_1_-_579%2C_psl_score_100.0%2C_coverage_100.00%25%2C_match_100.00%25
NODE_34_length_1304_cov_231.189465	blatX	CDS	320	898	.	+	1	ID=cds-blatx_atp4_1;gbkey=CDS;gene=atp4
NODE_34_length_1304_cov_231.189465	blatX	gene	114	187	76.3	+	1	ID=gene-blatx_nad2_1;gbkey=gene;gene=nad2;gene_biotype=protein_coding;Note=blatX_hit_nad2_NC_017855.1%2C_position_1372_-_1430%2C_psl_score_76.3%2C_coverage_5.04%25%2C_match_3.68%25
NODE_34_length_1304_cov_231.189465	blatX	CDS	114	187	.	+	1	ID=cds-blatx_nad2_1;gbkey=CDS;gene=nad2
##sequence-region	NODE_73_length_249_cov_9.081967	1	249
NODE_73_length_249_cov_9.081967	GeSeq	source	1	249	.	+	1	ID=source-null;gbkey=source
NODE_73_length_249_cov_9.081967	blatX	gene	1	249	99.2	-	1	ID=gene-blatx_matR_1;gbkey=gene;gene=matR;gene_biotype=protein_coding;Note=blatX_hit_matR_NC_017855.1%2C_position_474_-_723%2C_psl_score_99.2%2C_coverage_12.65%25%2C_match_12.55%25
NODE_73_length_249_cov_9.081967	blatX	CDS	1	249	.	-	1	ID=cds-blatx_matR_1;gbkey=CDS;gene=matR
##sequence-region	NODE_15_length_3858_cov_157.402841	1	3858
NODE_15_length_3858_cov_157.402841	GeSeq	source	1	3858	.	+	1	ID=source-null;gbkey=source
NODE_15_length_3858_cov_157.402841	blatN	gene	831	918	100.0	-	1	ID=gene-blatn_trnS-GCU_1;gbkey=gene;gene=trnS-GCU;gene_biotype=tRNA;Note=blatN_hit_trnS-GCU_NC_017855.1%2C_position_1_-_88%2C_psl_score_100.0%2C_coverage_100.00%25%2C_match_100.00%25
NODE_15_length_3858_cov_157.402841	blatN	tRNA	831	918	.	-	1	ID=trna-blatn_trnS-GCU_1;gbkey=tRNA;gene=trnS-GCU
NODE_15_length_3858_cov_157.402841	blatN	gene	440	513	100.0	-	1	ID=gene-blatn_trnF-GAA_1;gbkey=gene;gene=trnF-GAA;gene_biotype=tRNA;Note=blatN_hit_trnF-GAA_NC_017855.1%2C_position_1_-_74%2C_psl_score_100.0%2C_coverage_100.00%25%2C_match_100.00%25
NODE_15_length_3858_cov_157.402841	blatN	tRNA	440	513	.	-	1	ID=trna-blatn_trnF-GAA_1;gbkey=tRNA;gene=trnF-GAA
NODE_15_length_3858_cov_157.402841	blatN	gene	123	197	100.0	-	1	ID=gene-blatn_trnP-UGG_1;gbkey=gene;gene=trnP-UGG;gene_biotype=tRNA;Note=blatN_hit_trnP-UGG_NC_017855.1%2C_position_1_-_75%2C_psl_score_100.0%2C_coverage_100.00%25%2C_match_100.00%25
NODE_15_length_3858_cov_157.402841	blatN	tRNA	123	197	.	-	1	ID=trna-blatn_trnP-UGG_1;gbkey=tRNA;gene=trnP-UGG
##sequence-region	NODE_29_length_1868_cov_218.700747	1	1868
NODE_29_length_1868_cov_218.700747	GeSeq	source	1	1868	.	+	1	ID=source-null;gbkey=source
NODE_29_length_1868_cov_218.700747	blatN	gene	897	983	100.0	+	1	ID=gene-blatn_trnS-UGA_1;gbkey=gene;gene=trnS-UGA;gene_biotype=tRNA;Note=blatN_hit_trnS-UGA_NC_017855.1%2C_position_1_-_87%2C_psl_score_100.0%2C_coverage_100.00%25%2C_match_100.00%25
NODE_29_length_1868_cov_218.700747	blatN	tRNA	897	983	.	+	1	ID=trna-blatn_trnS-UGA_1;gbkey=tRNA;gene=trnS-UGA
NODE_29_length_1868_cov_218.700747	blatN	gene	361	400	97.5	+	1	ID=gene-blatn_rrn18_1;gbkey=gene;gene=rrn18;gene_biotype=rRNA;Note=blatN_hit_rrn18_NC_017855.1%2C_position_1294_-_1333%2C_psl_score_97.5%2C_coverage_2.07%25%2C_match_2.01%25
NODE_29_length_1868_cov_218.700747	blatN	rRNA	361	400	.	+	1	ID=rrna-blatn_rrn18_1;gbkey=rRNA;gene=rrn18
NODE_29_length_1868_cov_218.700747	blatX	gene	87	217	97.8	+	1	ID=gene-blatx_orf36_1;gbkey=gene;gene=orf36;gene_biotype=protein_coding;Note=blatX_hit_orf36_NC_017855.1%2C_position_338_-_468%2C_psl_score_97.8%2C_coverage_27.99%25%2C_match_27.35%25
NODE_29_length_1868_cov_218.700747	blatX	CDS	87	217	.	+	1	ID=cds-blatx_orf36_1;gbkey=CDS;gene=orf36
##sequence-region	NODE_23_length_2407_cov_178.135088	1	2407
NODE_23_length_2407_cov_178.135088	GeSeq	source	1	2407	.	+	1	ID=source-null;gbkey=source
NODE_23_length_2407_cov_178.135088	blatX	gene	306	2045	99.3	+	1	ID=gene-blatx_ccmFN_1;gbkey=gene;gene=ccmFN;gene_biotype=protein_coding;Note=blatX_hit_ccmFN_NC_017855.1%2C_position_1_-_1740%2C_psl_score_99.3%2C_coverage_100.00%25%2C_match_99.25%25
NODE_23_length_2407_cov_178.135088	blatX	CDS	306	2045	.	+	1	ID=cds-blatx_ccmFN_1;gbkey=CDS;gene=ccmFN
##sequence-region	NODE_31_length_1749_cov_197.408138	1	1749
NODE_31_length_1749_cov_197.408138	GeSeq	source	1	1749	.	+	1	ID=source-null;gbkey=source
NODE_31_length_1749_cov_197.408138	blatX	gene	701	1420	99.5	+	1	ID=gene-blatx_mttB_1;gbkey=gene;gene=mttB;gene_biotype=protein_coding;Note=blatX_hit_mttB_NC_017855.1%2C_position_4_-_723%2C_psl_score_99.5%2C_coverage_99.59%25%2C_match_99.03%25
NODE_31_length_1749_cov_197.408138	blatX	CDS	701	1420	.	+	1	ID=cds-blatx_mttB_1;gbkey=CDS;gene=mttB
##sequence-region	NODE_53_length_488_cov_119.074792	1	488
NODE_53_length_488_cov_119.074792	GeSeq	source	1	488	.	+	1	ID=source-null;gbkey=source
NODE_53_length_488_cov_119.074792	blatX	gene	163	488	99.7	-	1	ID=gene-blatx_nad6_1;gbkey=gene;gene=nad6;gene_biotype=protein_coding;Note=blatX_hit_nad6_NC_017855.1%2C_position_293_-_618%2C_psl_score_99.7%2C_coverage_52.75%25%2C_match_52.59%25
NODE_53_length_488_cov_119.074792	blatX	CDS	163	488	.	-	1	ID=cds-blatx_nad6_1;gbkey=CDS;gene=nad6
##sequence-region	NODE_74_length_249_cov_2.065574	1	249
NODE_74_length_249_cov_2.065574	GeSeq	source	1	249	.	+	1	ID=source-null;gbkey=source
NODE_74_length_249_cov_2.065574	blatX	gene	1	59	100.0	+	1	ID=gene-blatx_rps3_1;gbkey=gene;gene=rps3;gene_biotype=protein_coding;Note=blatX_hit_rps3_NC_017855.1%2C_position_16_-_74%2C_psl_score_100.0%2C_coverage_3.48%25%2C_match_3.48%25
NODE_74_length_249_cov_2.065574	blatX	CDS	1	59	.	+	1	ID=cds-blatx_rps3_1;gbkey=CDS;gene=rps3
##sequence-region	NODE_4_length_8407_cov_170.409903	1	8407
NODE_4_length_8407_cov_170.409903	GeSeq	source	1	8407	.	+	1	ID=source-null;gbkey=source
NODE_4_length_8407_cov_170.409903	blatX	gene	4054	7266	95.8	-	1	ID=gene-blatx_cox2_1;gbkey=gene;gene=cox2;gene_biotype=protein_coding;Note=blatX_hit_cox2_NC_017855.1%2C_position_1_-_780%2C_psl_score_95.8%2C_coverage_100.00%25%2C_match_99.10%25
NODE_4_length_8407_cov_170.409903	blatX	CDS	4054	4137	.	-	1	ID=cds-blatx_cox2_1;gbkey=CDS;gene=cox2
NODE_4_length_8407_cov_170.409903	blatX	CDS	5216	5525	.	-	1	ID=cds-blatx_cox2_1;gbkey=CDS;gene=cox2
NODE_4_length_8407_cov_170.409903	blatX	CDS	6881	7266	.	-	1	ID=cds-blatx_cox2_1;gbkey=CDS;gene=cox2
NODE_4_length_8407_cov_170.409903	blatX	exon	4054	4137	.	-	1	ID=blatx_cox2_1_exon_3;Parent=gene-blatx_cox2_1;gbkey=exon;gene=cox2
NODE_4_length_8407_cov_170.409903	blatX	intron	4138	5215	.	-	1	ID=blatx_cox2_1_intron_2;Parent=gene-blatx_cox2_1;gbkey=intron;gene=cox2
NODE_4_length_8407_cov_170.409903	blatX	exon	5216	5525	.	-	1	ID=blatx_cox2_1_exon_2;Parent=gene-blatx_cox2_1;gbkey=exon;gene=cox2
NODE_4_length_8407_cov_170.409903	blatX	intron	5526	6880	.	-	1	ID=blatx_cox2_1_intron_1;Parent=gene-blatx_cox2_1;gbkey=intron;gene=cox2
NODE_4_length_8407_cov_170.409903	blatX	exon	6881	7266	.	-	1	ID=blatx_cox2_1_exon_1;Parent=gene-blatx_cox2_1;gbkey=exon;gene=cox2
NODE_4_length_8407_cov_170.409903	blatX	gene	7848	8310	99.6	-	1	ID=gene-blatx_rpl10_1;gbkey=gene;gene=rpl10;gene_biotype=protein_coding;Note=blatX_hit_rpl10_NC_017855.1%2C_position_24_-_495%2C_psl_score_99.6%2C_coverage_93.54%25%2C_match_93.13%25
NODE_4_length_8407_cov_170.409903	blatX	CDS	7848	8310	.	-	1	ID=cds-blatx_rpl10_1;gbkey=CDS;gene=rpl10
NODE_4_length_8407_cov_170.409903	blatX	gene	2436	2601	98.2	-	1	ID=gene-blatx_orf47_1;gbkey=gene;gene=orf47;gene_biotype=protein_coding;Note=blatX_hit_orf47_NC_017855.1%2C_position_162_-_327%2C_psl_score_98.2%2C_coverage_50.76%25%2C_match_49.85%25
NODE_4_length_8407_cov_170.409903	blatX	CDS	2436	2601	.	-	1	ID=cds-blatx_orf47_1;gbkey=CDS;gene=orf47
NODE_4_length_8407_cov_170.409903	blatX	gene	1817	2219	98.1	-	1	ID=gene-blatx_nad1_1;gbkey=gene;gene=nad1;gene_biotype=protein_coding;Note=blatX_hit_nad1_NC_017855.1%2C_position_1_-_403%2C_psl_score_98.1%2C_coverage_41.21%25%2C_match_40.39%25
NODE_4_length_8407_cov_170.409903	blatX	CDS	1817	2219	.	-	1	ID=cds-blatx_nad1_1;gbkey=CDS;gene=nad1
NODE_4_length_8407_cov_170.409903	blatX	gene	8310	8354	95.6	-	1	ID=gene-blatx_atp8_1;gbkey=gene;gene=atp8;gene_biotype=protein_coding;Note=blatX_hit_atp8_NC_017855.1%2C_position_1_-_45%2C_psl_score_95.6%2C_coverage_6.52%25%2C_match_6.23%25
NODE_4_length_8407_cov_170.409903	blatX	CDS	8310	8354	.	-	1	ID=cds-blatx_atp8_1;gbkey=CDS;gene=atp8
##sequence-region	NODE_19_length_2752_cov_162.427429	1	2752
NODE_19_length_2752_cov_162.427429	GeSeq	source	1	2752	.	+	1	ID=source-null;gbkey=source
NODE_19_length_2752_cov_162.427429	blatX	gene	24	74	80.4	+	1	ID=gene-blatx_orf32_1;gbkey=gene;gene=orf32;gene_biotype=protein_coding;Note=blatX_hit_orf32_NC_017855.1%2C_position_260_-_310%2C_psl_score_80.4%2C_coverage_13.39%25%2C_match_10.76%25
NODE_19_length_2752_cov_162.427429	blatX	CDS	24	74	.	+	1	ID=cds-blatx_orf32_1;gbkey=CDS;gene=orf32
##sequence-region	NODE_10_length_5736_cov_181.821537	1	5736
NODE_10_length_5736_cov_181.821537	GeSeq	source	1	5736	.	+	1	ID=source-null;gbkey=source
NODE_10_length_5736_cov_181.821537	blatN	gene	3880	3951	100.0	-	1	ID=gene-blatn_trnG-GCC_1;gbkey=gene;gene=trnG-GCC;gene_biotype=tRNA;Note=blatN_hit_trnG-GCC_NC_017855.1%2C_position_1_-_72%2C_psl_score_100.0%2C_coverage_100.00%25%2C_match_100.00%25
NODE_10_length_5736_cov_181.821537	blatN	tRNA	3880	3951	.	-	1	ID=trna-blatn_trnG-GCC_1;gbkey=tRNA;gene=trnG-GCC
NODE_10_length_5736_cov_181.821537	blatN	gene	2157	2228	100.0	-	1	ID=gene-blatn_trnQ-UUG_1;gbkey=gene;gene=trnQ-UUG;gene_biotype=tRNA;Note=blatN_hit_trnQ-UUG_NC_017855.1%2C_position_1_-_72%2C_psl_score_100.0%2C_coverage_100.00%25%2C_match_100.00%25
NODE_10_length_5736_cov_181.821537	blatN	tRNA	2157	2228	.	-	1	ID=trna-blatn_trnQ-UUG_1;gbkey=tRNA;gene=trnQ-UUG
##sequence-region	NODE_63_length_258_cov_17.832061	1	258
NODE_63_length_258_cov_17.832061	GeSeq	source	1	258	.	+	1	ID=source-null;gbkey=source
NODE_63_length_258_cov_17.832061	blatX	gene	1	60	100.0	+	1	ID=gene-blatx_rps3_1;gbkey=gene;gene=rps3;gene_biotype=protein_coding;Note=blatX_hit_rps3_NC_017855.1%2C_position_15_-_74%2C_psl_score_100.0%2C_coverage_3.54%25%2C_match_3.54%25
NODE_63_length_258_cov_17.832061	blatX	CDS	1	60	.	+	1	ID=cds-blatx_rps3_1;gbkey=CDS;gene=rps3
##sequence-region	NODE_91_length_217_cov_6.122222	1	217
NODE_91_length_217_cov_6.122222	GeSeq	source	1	217	.	+	1	ID=source-null;gbkey=source
NODE_91_length_217_cov_6.122222	blatX	gene	1	214	98.6	+	1	ID=gene-blatx_orf55_1;gbkey=gene;gene=orf55;gene_biotype=protein_coding;Note=blatX_hit_orf55_NC_017855.1%2C_position_329_-_546%2C_psl_score_98.6%2C_coverage_39.19%25%2C_match_38.64%25
NODE_91_length_217_cov_6.122222	blatX	CDS	1	214	.	+	1	ID=cds-blatx_orf55_1;gbkey=CDS;gene=orf55
##sequence-region	NODE_14_length_4214_cov_167.580621	1	4214
NODE_14_length_4214_cov_167.580621	GeSeq	source	1	4214	.	+	1	ID=source-null;gbkey=source
NODE_14_length_4214_cov_167.580621	blatN	gene	2903	2973	100.0	+	1	ID=gene-blatn_trnC-GCA_1;gbkey=gene;gene=trnC-GCA;gene_biotype=tRNA;Note=blatN_hit_trnC-GCA_NC_017855.1%2C_position_1_-_71%2C_psl_score_100.0%2C_coverage_100.00%25%2C_match_100.00%25
NODE_14_length_4214_cov_167.580621	blatN	tRNA	2903	2973	.	+	1	ID=trna-blatn_trnC-GCA_1;gbkey=tRNA;gene=trnC-GCA
NODE_14_length_4214_cov_167.580621	blatX	gene	109	495	99.3	+	1	ID=gene-blatx_orf60_1;gbkey=gene;gene=orf60;gene_biotype=protein_coding;Note=blatX_hit_orf60_NC_017855.1%2C_position_1_-_387%2C_psl_score_99.3%2C_coverage_100.00%25%2C_match_99.22%25
NODE_14_length_4214_cov_167.580621	blatX	CDS	109	495	.	+	1	ID=cds-blatx_orf60_1;gbkey=CDS;gene=orf60
##sequence-region	NODE_21_length_2552_cov_125.097732	1	2552
NODE_21_length_2552_cov_125.097732	GeSeq	source	1	2552	.	+	1	ID=source-null;gbkey=source
NODE_21_length_2552_cov_125.097732	blatX	gene	198	1786	97.7	-	1	ID=gene-blatx_rps3_1;gbkey=gene;gene=rps3;gene_biotype=protein_coding;Note=blatX_hit_rps3_NC_017855.1%2C_position_70_-_1658%2C_psl_score_97.7%2C_coverage_93.75%25%2C_match_91.45%25
NODE_21_length_2552_cov_125.097732	blatX	CDS	198	1786	.	-	1	ID=cds-blatx_rps3_1;gbkey=CDS;gene=rps3
##sequence-region	NODE_13_length_4594_cov_158.356391	1	4594
NODE_13_length_4594_cov_158.356391	GeSeq	source	1	4594	.	+	1	ID=source-null;gbkey=source
NODE_13_length_4594_cov_158.356391	blatX	gene	928	3055	97.6	+	1	ID=gene-blatx_ccmFc_1;gbkey=gene;gene=ccmFc;gene_biotype=protein_coding;Note=blatX_hit_ccmFc_NC_017855.1%2C_position_1_-_1353%2C_psl_score_97.6%2C_coverage_100.00%25%2C_match_99.11%25
NODE_13_length_4594_cov_158.356391	blatX	CDS	928	1696	.	+	1	ID=cds-blatx_ccmFc_1;gbkey=CDS;gene=ccmFc
NODE_13_length_4594_cov_158.356391	blatX	CDS	2472	3055	.	+	1	ID=cds-blatx_ccmFc_1;gbkey=CDS;gene=ccmFc
NODE_13_length_4594_cov_158.356391	blatX	exon	928	1696	.	+	1	ID=blatx_ccmFc_1_exon_1;Parent=gene-blatx_ccmFc_1;gbkey=exon;gene=ccmFc
NODE_13_length_4594_cov_158.356391	blatX	intron	1697	2471	.	+	1	ID=blatx_ccmFc_1_intron_1;Parent=gene-blatx_ccmFc_1;gbkey=intron;gene=ccmFc
NODE_13_length_4594_cov_158.356391	blatX	exon	2472	3055	.	+	1	ID=blatx_ccmFc_1_exon_2;Parent=gene-blatx_ccmFc_1;gbkey=exon;gene=ccmFc
NODE_13_length_4594_cov_158.356391	blatX	gene	85	572	98.4	-	1	ID=gene-blatx_cob_1;gbkey=gene;gene=cob;gene_biotype=protein_coding;Note=blatX_hit_cob_NC_017855.1%2C_position_684_-_1171%2C_psl_score_98.4%2C_coverage_40.77%25%2C_match_40.10%25
NODE_13_length_4594_cov_158.356391	blatX	CDS	85	572	.	-	1	ID=cds-blatx_cob_1;gbkey=CDS;gene=cob
##sequence-region	NODE_20_length_2604_cov_98.528866	1	2604
NODE_20_length_2604_cov_98.528866	GeSeq	source	1	2604	.	+	1	ID=source-null;gbkey=source
NODE_20_length_2604_cov_98.528866	blatN	gene	1596	1668	100.0	-	1	ID=gene-blatn_trnK-UUU_1;gbkey=gene;gene=trnK-UUU;gene_biotype=tRNA;Note=blatN_hit_trnK-UUU_NC_017855.1%2C_position_1_-_73%2C_psl_score_100.0%2C_coverage_100.00%25%2C_match_100.00%25
NODE_20_length_2604_cov_98.528866	blatN	tRNA	1596	1668	.	-	1	ID=trna-blatn_trnK-UUU_1;gbkey=tRNA;gene=trnK-UUU
NODE_20_length_2604_cov_98.528866	blatN	gene	631	710	100.0	+	1	ID=gene-blatn_trnM-CAU_1;gbkey=gene;gene=trnM-CAU;gene_biotype=tRNA;Note=blatN_hit_trnM-CAU_NC_017855.1%2C_position_1_-_80%2C_psl_score_100.0%2C_coverage_100.00%25%2C_match_100.00%25
NODE_20_length_2604_cov_98.528866	blatN	tRNA	631	710	.	+	1	ID=trna-blatn_trnM-CAU_1;gbkey=tRNA;gene=trnM-CAU
NODE_20_length_2604_cov_98.528866	blatX	gene	1897	2298	98.8	-	1	ID=gene-blatx_orf42_1;gbkey=gene;gene=orf42;gene_biotype=protein_coding;Note=blatX_hit_orf42_NC_017855.1%2C_position_1_-_402%2C_psl_score_98.8%2C_coverage_100.00%25%2C_match_98.76%25
NODE_20_length_2604_cov_98.528866	blatX	CDS	1897	2298	.	-	1	ID=cds-blatx_orf42_1;gbkey=CDS;gene=orf42
NODE_20_length_2604_cov_98.528866	blatX	gene	904	1317	97.0	+	1	ID=gene-blatx_orf43_1;gbkey=gene;gene=orf43;gene_biotype=protein_coding;Note=blatX_hit_orf43_NC_017855.1%2C_position_115_-_516%2C_psl_score_97.0%2C_coverage_80.23%25%2C_match_76.94%25
NODE_20_length_2604_cov_98.528866	blatX	CDS	904	1317	.	+	1	ID=cds-blatx_orf43_1;gbkey=CDS;gene=orf43
##sequence-region	NODE_24_length_2220_cov_187.118968	1	2220
NODE_24_length_2220_cov_187.118968	GeSeq	source	1	2220	.	+	1	ID=source-null;gbkey=source
NODE_24_length_2220_cov_187.118968	blatN	gene	261	333	98.7	+	1	ID=gene-blatn_trnM-CAU_1;gbkey=gene;gene=trnM-CAU;gene_biotype=tRNA;Note=blatN_hit_trnM-CAU_NC_017855.1%2C_position_1_-_73%2C_psl_score_98.7%2C_coverage_100.00%25%2C_match_98.63%25
NODE_24_length_2220_cov_187.118968	blatN	tRNA	261	333	.	+	1	ID=trna-blatn_trnM-CAU_1;gbkey=tRNA;gene=trnM-CAU
NODE_24_length_2220_cov_187.118968	blatX	gene	137	250	80.8	+	1	ID=gene-blatx_atp9_1;gbkey=gene;gene=atp9;gene_biotype=protein_coding;Note=blatX_hit_atp9_NC_017855.1%2C_position_106_-_219%2C_psl_score_80.8%2C_coverage_49.35%25%2C_match_39.83%25
NODE_24_length_2220_cov_187.118968	blatX	CDS	137	250	.	+	1	ID=cds-blatx_atp9_1;gbkey=CDS;gene=atp9
NODE_24_length_2220_cov_187.118968	blatX	gene	95	128	94.2	+	1	ID=gene-blatx_orf48_1;gbkey=gene;gene=orf48;gene_biotype=protein_coding;Note=blatX_hit_orf48_NC_017855.1%2C_position_58_-_91%2C_psl_score_94.2%2C_coverage_9.77%25%2C_match_9.20%25
NODE_24_length_2220_cov_187.118968	blatX	CDS	95	128	.	+	1	ID=cds-blatx_orf48_1;gbkey=CDS;gene=orf48
##sequence-region	NODE_40_length_974_cov_280.623377	1	974
NODE_40_length_974_cov_280.623377	GeSeq	source	1	974	.	+	1	ID=source-null;gbkey=source
NODE_40_length_974_cov_280.623377	blatX	gene	836	874	97.5	-	1	ID=gene-blatx_orf27_1;gbkey=gene;gene=orf27;gene_biotype=protein_coding;Note=blatX_hit_orf27_NC_017855.1%2C_position_394_-_432%2C_psl_score_97.5%2C_coverage_9.03%25%2C_match_8.80%25
NODE_40_length_974_cov_280.623377	blatX	CDS	836	874	.	-	1	ID=cds-blatx_orf27_1;gbkey=CDS;gene=orf27
##sequence-region	NODE_16_length_3338_cov_162.612270	1	3338
NODE_16_length_3338_cov_162.612270	GeSeq	source	1	3338	.	+	1	ID=source-null;gbkey=source
NODE_16_length_3338_cov_162.612270	blatN	gene	3183	3256	100.0	+	1	ID=gene-blatn_trnH-GUG_1;gbkey=gene;gene=trnH-GUG;gene_biotype=tRNA;Note=blatN_hit_trnH-GUG_NC_017855.1%2C_position_1_-_74%2C_psl_score_100.0%2C_coverage_100.00%25%2C_match_100.00%25
NODE_16_length_3338_cov_162.612270	blatN	tRNA	3183	3256	.	+	1	ID=trna-blatn_trnH-GUG_1;gbkey=tRNA;gene=trnH-GUG
NODE_16_length_3338_cov_162.612270	blatN	gene	1140	1211	100.0	-	1	ID=gene-blatn_trnE-UUC_1;gbkey=gene;gene=trnE-UUC;gene_biotype=tRNA;Note=blatN_hit_trnE-UUC_NC_017855.1%2C_position_1_-_72%2C_psl_score_100.0%2C_coverage_100.00%25%2C_match_100.00%25
NODE_16_length_3338_cov_162.612270	blatN	tRNA	1140	1211	.	-	1	ID=trna-blatn_trnE-UUC_1;gbkey=tRNA;gene=trnE-UUC
##sequence-region	NODE_25_length_2136_cov_94.764559	1	2136
NODE_25_length_2136_cov_94.764559	GeSeq	source	1	2136	.	+	1	ID=source-null;gbkey=source
NODE_25_length_2136_cov_94.764559	blatX	gene	1478	1959	97.4	-	1	ID=gene-blatx_atp8_1;gbkey=gene;gene=atp8;gene_biotype=protein_coding;Note=blatX_hit_atp8_NC_017855.1%2C_position_1_-_482%2C_psl_score_97.4%2C_coverage_69.86%25%2C_match_67.97%25
NODE_25_length_2136_cov_94.764559	blatX	CDS	1478	1959	.	-	1	ID=cds-blatx_atp8_1;gbkey=CDS;gene=atp8
##sequence-region	NODE_36_length_1126_cov_111.451451	1	1126
NODE_36_length_1126_cov_111.451451	GeSeq	source	1	1126	.	+	1	ID=source-null;gbkey=source
NODE_36_length_1126_cov_111.451451	blatX	gene	262	696	98.0	+	1	ID=gene-blatx_nad6_1;gbkey=gene;gene=nad6;gene_biotype=protein_coding;Note=blatX_hit_nad6_NC_017855.1%2C_position_1_-_435%2C_psl_score_98.0%2C_coverage_70.39%25%2C_match_68.93%25
NODE_36_length_1126_cov_111.451451	blatX	CDS	262	696	.	+	1	ID=cds-blatx_nad6_1;gbkey=CDS;gene=nad6
##sequence-region	NODE_39_length_1021_cov_147.930649	1	1021
NODE_39_length_1021_cov_147.930649	GeSeq	source	1	1021	.	+	1	ID=source-null;gbkey=source
NODE_39_length_1021_cov_147.930649	blatX	gene	211	1021	99.7	+	1	ID=gene-blatx_cob_1;gbkey=gene;gene=cob;gene_biotype=protein_coding;Note=blatX_hit_cob_NC_017855.1%2C_position_1_-_811%2C_psl_score_99.7%2C_coverage_67.75%25%2C_match_67.50%25
NODE_39_length_1021_cov_147.930649	blatX	CDS	211	1021	.	+	1	ID=cds-blatx_cob_1;gbkey=CDS;gene=cob
##sequence-region	NODE_60_length_261_cov_4.164179	1	261
NODE_60_length_261_cov_4.164179	GeSeq	source	1	261	.	+	1	ID=source-null;gbkey=source
NODE_60_length_261_cov_4.164179	blatX	gene	1	60	100.0	+	1	ID=gene-blatx_rps3_1;gbkey=gene;gene=rps3;gene_biotype=protein_coding;Note=blatX_hit_rps3_NC_017855.1%2C_position_15_-_74%2C_psl_score_100.0%2C_coverage_3.54%25%2C_match_3.54%25
NODE_60_length_261_cov_4.164179	blatX	CDS	1	60	.	+	1	ID=cds-blatx_rps3_1;gbkey=CDS;gene=rps3
##sequence-region	NODE_5_length_7070_cov_177.257670	1	7070
NODE_5_length_7070_cov_177.257670	GeSeq	source	1	7070	.	+	1	ID=source-null;gbkey=source
NODE_5_length_7070_cov_177.257670	blatN	gene	5540	5622	98.8	-	1	ID=gene-blatn_trnY-GUA_1;gbkey=gene;gene=trnY-GUA;gene_biotype=tRNA;Note=blatN_hit_trnY-GUA_NC_017855.1%2C_position_1_-_83%2C_psl_score_98.8%2C_coverage_100.00%25%2C_match_98.80%25
NODE_5_length_7070_cov_177.257670	blatN	tRNA	5540	5622	.	-	1	ID=trna-blatn_trnY-GUA_1;gbkey=tRNA;gene=trnY-GUA
NODE_5_length_7070_cov_177.257670	blatN	gene	6447	6518	97.3	-	1	ID=gene-blatn_trnN-GUU_1;gbkey=gene;gene=trnN-GUU;gene_biotype=tRNA;Note=blatN_hit_trnN-GUU_NC_017855.1%2C_position_1_-_72%2C_psl_score_97.3%2C_coverage_100.00%25%2C_match_97.22%25
NODE_5_length_7070_cov_177.257670	blatN	tRNA	6447	6518	.	-	1	ID=trna-blatn_trnN-GUU_1;gbkey=tRNA;gene=trnN-GUU
NODE_5_length_7070_cov_177.257670	blatX	gene	3569	4051	97.5	+	1	ID=gene-blatx_orf49_1;gbkey=gene;gene=orf49;gene_biotype=protein_coding;Note=blatX_hit_orf49_NC_017855.1%2C_position_1_-_486%2C_psl_score_97.5%2C_coverage_99.38%25%2C_match_96.09%25
NODE_5_length_7070_cov_177.257670	blatX	CDS	3569	4051	.	+	1	ID=cds-blatx_orf49_1;gbkey=CDS;gene=orf49
NODE_5_length_7070_cov_177.257670	blatX	gene	242	5009	96.7	-	1	ID=gene-blatx_nad2_1;gbkey=gene;gene=nad2;gene_biotype=protein_coding;Note=blatX_hit_nad2_NC_017855.1%2C_position_547_-_1467%2C_psl_score_96.7%2C_coverage_62.78%25%2C_match_62.51%25
NODE_5_length_7070_cov_177.257670	blatX	CDS	242	429	.	-	1	ID=cds-blatx_nad2_1;gbkey=CDS;gene=nad2
NODE_5_length_7070_cov_177.257670	blatX	CDS	1934	2507	.	-	1	ID=cds-blatx_nad2_1;gbkey=CDS;gene=nad2
NODE_5_length_7070_cov_177.257670	blatX	CDS	4851	5009	.	-	1	ID=cds-blatx_nad2_1;gbkey=CDS;gene=nad2
NODE_5_length_7070_cov_177.257670	blatX	exon	242	429	.	-	1	ID=blatx_nad2_1_exon_3;Parent=gene-blatx_nad2_1;gbkey=exon;gene=nad2
NODE_5_length_7070_cov_177.257670	blatX	intron	430	1933	.	-	1	ID=blatx_nad2_1_intron_2;Parent=gene-blatx_nad2_1;gbkey=intron;gene=nad2
NODE_5_length_7070_cov_177.257670	blatX	exon	1934	2507	.	-	1	ID=blatx_nad2_1_exon_2;Parent=gene-blatx_nad2_1;gbkey=exon;gene=nad2
NODE_5_length_7070_cov_177.257670	blatX	intron	2508	4850	.	-	1	ID=blatx_nad2_1_intron_1;Parent=gene-blatx_nad2_1;gbkey=intron;gene=nad2
NODE_5_length_7070_cov_177.257670	blatX	exon	4851	5009	.	-	1	ID=blatx_nad2_1_exon_1;Parent=gene-blatx_nad2_1;gbkey=exon;gene=nad2
##sequence-region	NODE_12_length_4702_cov_153.277377	1	4702
NODE_12_length_4702_cov_153.277377	blatX	CDS	4050	4306	.	-	1	ID=cds-blatx_nad1_1;gbkey=CDS;gene=nad1
NODE_12_length_4702_cov_153.277377	GeSeq	source	1	4702	.	+	1	ID=source-null;gbkey=source
NODE_12_length_4702_cov_153.277377	blatX	gene	895	1201	98.4	-	1	ID=gene-blatx_orf59_1;gbkey=gene;gene=orf59;gene_biotype=protein_coding;Note=blatX_hit_orf59_NC_017855.1%2C_position_1_-_306%2C_psl_score_98.4%2C_coverage_100.33%25%2C_match_99.35%25
NODE_12_length_4702_cov_153.277377	blatX	CDS	895	1201	.	-	1	ID=cds-blatx_orf59_1;gbkey=CDS;gene=orf59
NODE_12_length_4702_cov_153.277377	blatX	gene	1546	3836	98.1	-	1	ID=gene-blatx_nad5_1;gbkey=gene;gene=nad5;gene_biotype=protein_coding;Note=blatX_hit_nad5_NC_017855.1%2C_position_1_-_1447%2C_psl_score_98.1%2C_coverage_71.88%25%2C_match_71.73%25
NODE_12_length_4702_cov_153.277377	blatX	CDS	1546	2765	.	-	1	ID=cds-blatx_nad5_1;gbkey=CDS;gene=nad5
NODE_12_length_4702_cov_153.277377	blatX	CDS	3610	3836	.	-	1	ID=cds-blatx_nad5_1;gbkey=CDS;gene=nad5
NODE_12_length_4702_cov_153.277377	blatX	exon	1546	2765	.	-	1	ID=blatx_nad5_1_exon_2;Parent=gene-blatx_nad5_1;gbkey=exon;gene=nad5
NODE_12_length_4702_cov_153.277377	blatX	intron	2766	3609	.	-	1	ID=blatx_nad5_1_intron_1;Parent=gene-blatx_nad5_1;gbkey=intron;gene=nad5
NODE_12_length_4702_cov_153.277377	blatX	exon	3610	3836	.	-	1	ID=blatx_nad5_1_exon_1;Parent=gene-blatx_nad5_1;gbkey=exon;gene=nad5
NODE_12_length_4702_cov_153.277377	blatX	gene	4050	4306	100.0	-	1	ID=gene-blatx_nad1_1;gbkey=gene;gene=nad1;gene_biotype=protein_coding;Note=blatX_hit_nad1_NC_017855.1%2C_position_722_-_978%2C_psl_score_100.0%2C_coverage_26.28%25%2C_match_26.28%25
##sequence-region	NODE_30_length_1783_cov_201.977053	1	1783
NODE_30_length_1783_cov_201.977053	GeSeq	source	1	1783	.	+	1	ID=source-null;gbkey=source
NODE_30_length_1783_cov_201.977053	blatX	gene	454	498	84.5	+	1	ID=gene-blatx_ccmC_1;gbkey=gene;gene=ccmC;gene_biotype=protein_coding;Note=blatX_hit_ccmC_NC_017855.1%2C_position_616_-_660%2C_psl_score_84.5%2C_coverage_5.98%25%2C_match_5.05%25
NODE_30_length_1783_cov_201.977053	blatX	CDS	454	498	.	+	1	ID=cds-blatx_ccmC_1;gbkey=CDS;gene=ccmC
##sequence-region	NODE_9_length_6002_cov_171.216000	1	6002
NODE_9_length_6002_cov_171.216000	blatX	exon	3420	3614	.	+	1	ID=blatx_nad1_1_exon_2;Parent=gene-blatx_nad1_1;gbkey=exon;gene=nad1
NODE_9_length_6002_cov_171.216000	GeSeq	source	1	6002	.	+	1	ID=source-null;gbkey=source
NODE_9_length_6002_cov_171.216000	blatX	gene	2749	3195	99.2	-	1	ID=gene-blatx_orf34_1;gbkey=gene;gene=orf34;gene_biotype=protein_coding;Note=blatX_hit_orf34_NC_017855.1%2C_position_1_-_447%2C_psl_score_99.2%2C_coverage_100.00%25%2C_match_99.11%25
NODE_9_length_6002_cov_171.216000	blatX	CDS	2749	3195	.	-	1	ID=cds-blatx_orf34_1;gbkey=CDS;gene=orf34
NODE_9_length_6002_cov_171.216000	blatX	gene	609	959	98.9	+	1	ID=gene-blatx_rps13_1;gbkey=gene;gene=rps13;gene_biotype=protein_coding;Note=blatX_hit_rps13_NC_017855.1%2C_position_1_-_351%2C_psl_score_98.9%2C_coverage_100.00%25%2C_match_98.86%25
NODE_9_length_6002_cov_171.216000	blatX	CDS	609	959	.	+	1	ID=cds-blatx_rps13_1;gbkey=CDS;gene=rps13
NODE_9_length_6002_cov_171.216000	blatX	gene	1871	3614	89.9	+	1	ID=gene-blatx_nad1_1;gbkey=gene;gene=nad1;gene_biotype=protein_coding;Note=blatX_hit_nad1_NC_017855.1%2C_position_379_-_663%2C_psl_score_89.9%2C_coverage_29.14%25%2C_match_28.53%25
NODE_9_length_6002_cov_171.216000	blatX	CDS	1871	1960	.	+	1	ID=cds-blatx_nad1_1;gbkey=CDS;gene=nad1
NODE_9_length_6002_cov_171.216000	blatX	CDS	3420	3614	.	+	1	ID=cds-blatx_nad1_1;gbkey=CDS;gene=nad1
NODE_9_length_6002_cov_171.216000	blatX	exon	1871	1960	.	+	1	ID=blatx_nad1_1_exon_1;Parent=gene-blatx_nad1_1;gbkey=exon;gene=nad1
NODE_9_length_6002_cov_171.216000	blatX	intron	1961	3419	.	+	1	ID=blatx_nad1_1_intron_1;Parent=gene-blatx_nad1_1;gbkey=intron;gene=nad1
##sequence-region	NODE_44_length_825_cov_3.928367	1	825
NODE_44_length_825_cov_3.928367	GeSeq	source	1	825	.	+	1	ID=source-null;gbkey=source
NODE_44_length_825_cov_3.928367	blatX	gene	12	198	94.7	-	1	ID=gene-blatx_orf54_1;gbkey=gene;gene=orf54;gene_biotype=protein_coding;Note=blatX_hit_orf54_NC_017855.1%2C_position_1_-_187%2C_psl_score_94.7%2C_coverage_26.30%25%2C_match_24.89%25
NODE_44_length_825_cov_3.928367	blatX	CDS	12	198	.	-	1	ID=cds-blatx_orf54_1;gbkey=CDS;gene=orf54
##sequence-region	NODE_55_length_437_cov_65.022581	1	437
NODE_55_length_437_cov_65.022581	GeSeq	source	1	437	.	+	1	ID=source-null;gbkey=source
NODE_55_length_437_cov_65.022581	blatN	gene	1	32	100.0	-	1	ID=gene-blatn_rrn18_1;gbkey=gene;gene=rrn18;gene_biotype=rRNA;Note=blatN_hit_rrn18_NC_017855.1%2C_position_1294_-_1325%2C_psl_score_100.0%2C_coverage_1.65%25%2C_match_1.65%25
NODE_55_length_437_cov_65.022581	blatN	rRNA	1	32	.	-	1	ID=rrna-blatn_rrn18_1;gbkey=rRNA;gene=rrn18
##sequence-region	NODE_35_length_1126_cov_166.484484	1	1126
NODE_35_length_1126_cov_166.484484	GeSeq	source	1	1126	.	+	1	ID=source-null;gbkey=source
NODE_35_length_1126_cov_166.484484	blatX	gene	837	1096	98.1	-	1	ID=gene-blatx_orf33_1;gbkey=gene;gene=orf33;gene_biotype=protein_coding;Note=blatX_hit_orf33_NC_017855.1%2C_position_52_-_351%2C_psl_score_98.1%2C_coverage_74.07%25%2C_match_72.65%25
NODE_35_length_1126_cov_166.484484	blatX	CDS	837	1096	.	-	1	ID=cds-blatx_orf33_1;gbkey=CDS;gene=orf33
NODE_35_length_1126_cov_166.484484	blatX	gene	759	794	97.3	-	1	ID=gene-blatx_orf33-fragment_1;gbkey=gene;gene=orf33-fragment;gene_biotype=protein_coding;Note=blatX_hit_orf33-fragment_NC_017855.1%2C_position_208_-_243%2C_psl_score_97.3%2C_coverage_10.26%25%2C_match_9.97%25%2C_fragment_match_97.22%25
NODE_35_length_1126_cov_166.484484	blatX	CDS	759	794	.	-	1	ID=cds-blatx_orf33-fragment_1;gbkey=CDS;gene=orf33-fragment
##sequence-region	NODE_2_length_9929_cov_139.550908	1	9929
NODE_2_length_9929_cov_139.550908	GeSeq	source	1	9929	.	+	1	ID=source-null;gbkey=source
NODE_2_length_9929_cov_139.550908	blatX	gene	1074	9821	97.4	+	1	ID=gene-blatx_nad4_1;gbkey=gene;gene=nad4;gene_biotype=protein_coding;Note=blatX_hit_nad4_NC_017855.1%2C_position_1_-_1488%2C_psl_score_97.4%2C_coverage_100.00%25%2C_match_99.33%25
NODE_2_length_9929_cov_139.550908	blatX	CDS	1074	1534	.	+	1	ID=cds-blatx_nad4_1;gbkey=CDS;gene=nad4
NODE_2_length_9929_cov_139.550908	blatX	CDS	2938	3453	.	+	1	ID=cds-blatx_nad4_1;gbkey=CDS;gene=nad4
NODE_2_length_9929_cov_139.550908	blatX	CDS	6595	7014	.	+	1	ID=cds-blatx_nad4_1;gbkey=CDS;gene=nad4
NODE_2_length_9929_cov_139.550908	blatX	CDS	9731	9821	.	+	1	ID=cds-blatx_nad4_1;gbkey=CDS;gene=nad4
NODE_2_length_9929_cov_139.550908	blatX	exon	1074	1534	.	+	1	ID=blatx_nad4_1_exon_1;Parent=gene-blatx_nad4_1;gbkey=exon;gene=nad4
NODE_2_length_9929_cov_139.550908	blatX	intron	1535	2937	.	+	1	ID=blatx_nad4_1_intron_1;Parent=gene-blatx_nad4_1;gbkey=intron;gene=nad4
NODE_2_length_9929_cov_139.550908	blatX	exon	2938	3453	.	+	1	ID=blatx_nad4_1_exon_2;Parent=gene-blatx_nad4_1;gbkey=exon;gene=nad4
NODE_2_length_9929_cov_139.550908	blatX	intron	3454	6594	.	+	1	ID=blatx_nad4_1_intron_2;Parent=gene-blatx_nad4_1;gbkey=intron;gene=nad4
NODE_2_length_9929_cov_139.550908	blatX	exon	6595	7014	.	+	1	ID=blatx_nad4_1_exon_3;Parent=gene-blatx_nad4_1;gbkey=exon;gene=nad4
NODE_2_length_9929_cov_139.550908	blatX	intron	7015	9730	.	+	1	ID=blatx_nad4_1_intron_3;Parent=gene-blatx_nad4_1;gbkey=intron;gene=nad4
NODE_2_length_9929_cov_139.550908	blatX	exon	9731	9821	.	+	1	ID=blatx_nad4_1_exon_4;Parent=gene-blatx_nad4_1;gbkey=exon;gene=nad4
NODE_2_length_9929_cov_139.550908	blatX	gene	458	835	89.2	+	1	ID=gene-blatx_orf31_1;gbkey=gene;gene=orf31;gene_biotype=protein_coding;Note=blatX_hit_orf31_NC_017855.1%2C_position_1_-_368%2C_psl_score_89.2%2C_coverage_95.45%25%2C_match_84.85%25
NODE_2_length_9929_cov_139.550908	blatX	CDS	458	835	.	+	1	ID=cds-blatx_orf31_1;gbkey=CDS;gene=orf31
##sequence-region	NODE_32_length_1459_cov_113.030030	1	1459
NODE_32_length_1459_cov_113.030030	GeSeq	source	1	1459	.	+	1	ID=source-null;gbkey=source
NODE_32_length_1459_cov_113.030030	blatX	gene	139	1305	95.4	+	1	ID=gene-blatx_atp6_1;gbkey=gene;gene=atp6;gene_biotype=protein_coding;Note=blatX_hit_atp6_NC_017855.1%2C_position_1_-_1152%2C_psl_score_95.4%2C_coverage_101.30%25%2C_match_96.09%25
NODE_32_length_1459_cov_113.030030	blatX	CDS	139	1305	.	+	1	ID=cds-blatx_atp6_1;gbkey=CDS;gene=atp6
NODE_32_length_1459_cov_113.030030	blatX	gene	1396	1459	100.0	+	1	ID=gene-blatx_rps3_1;gbkey=gene;gene=rps3;gene_biotype=protein_coding;Note=blatX_hit_rps3_NC_017855.1%2C_position_1475_-_1538%2C_psl_score_100.0%2C_coverage_3.78%25%2C_match_3.78%25
NODE_32_length_1459_cov_113.030030	blatX	CDS	1396	1459	.	+	1	ID=cds-blatx_rps3_1;gbkey=CDS;gene=rps3
##sequence-region	NODE_28_length_1876_cov_127.110921	1	1876
NODE_28_length_1876_cov_127.110921	GeSeq	source	1	1876	.	+	1	ID=source-null;gbkey=source
NODE_28_length_1876_cov_127.110921	blatX	gene	558	926	99.2	-	1	ID=gene-blatx_orf57_1;gbkey=gene;gene=orf57;gene_biotype=protein_coding;Note=blatX_hit_orf57_NC_017855.1%2C_position_1_-_369%2C_psl_score_99.2%2C_coverage_100.00%25%2C_match_99.19%25
NODE_28_length_1876_cov_127.110921	blatX	CDS	558	926	.	-	1	ID=cds-blatx_orf57_1;gbkey=CDS;gene=orf57
NODE_28_length_1876_cov_127.110921	blatX	gene	1429	1751	97.8	-	1	ID=gene-blatx_orf41_1;gbkey=gene;gene=orf41;gene_biotype=protein_coding;Note=blatX_hit_orf41_NC_017855.1%2C_position_1_-_336%2C_psl_score_97.8%2C_coverage_96.13%25%2C_match_92.26%25
NODE_28_length_1876_cov_127.110921	blatX	CDS	1429	1751	.	-	1	ID=cds-blatx_orf41_1;gbkey=CDS;gene=orf41
##sequence-region	NODE_8_length_6024_cov_155.868747	1	6024
NODE_8_length_6024_cov_155.868747	GeSeq	source	1	6024	.	+	1	ID=source-null;gbkey=source
NODE_8_length_6024_cov_155.868747	blatN	gene	4932	5005	100.0	-	1	ID=gene-blatn_trnD-GUC_1;gbkey=gene;gene=trnD-GUC;gene_biotype=tRNA;Note=blatN_hit_trnD-GUC_NC_017855.1%2C_position_1_-_74%2C_psl_score_100.0%2C_coverage_100.00%25%2C_match_100.00%25
NODE_8_length_6024_cov_155.868747	blatN	tRNA	4932	5005	.	-	1	ID=trna-blatn_trnD-GUC_1;gbkey=tRNA;gene=trnD-GUC
NODE_8_length_6024_cov_155.868747	blatX	gene	3054	3851	99.2	+	1	ID=gene-blatx_cox3_1;gbkey=gene;gene=cox3;gene_biotype=protein_coding;Note=blatX_hit_cox3_NC_017855.1%2C_position_1_-_798%2C_psl_score_99.2%2C_coverage_100.00%25%2C_match_99.12%25
NODE_8_length_6024_cov_155.868747	blatX	CDS	3054	3851	.	+	1	ID=cds-blatx_cox3_1;gbkey=CDS;gene=cox3
NODE_8_length_6024_cov_155.868747	blatX	gene	1259	2711	99.8	+	1	ID=gene-blatx_atp1_1;gbkey=gene;gene=atp1;gene_biotype=protein_coding;Note=blatX_hit_atp1_NC_017855.1%2C_position_1_-_1453%2C_psl_score_99.8%2C_coverage_64.07%25%2C_match_63.89%25
NODE_8_length_6024_cov_155.868747	blatX	CDS	1259	2711	.	+	1	ID=cds-blatx_atp1_1;gbkey=CDS;gene=atp1
##sequence-region	NODE_18_length_2753_cov_172.779893	1	2753
NODE_18_length_2753_cov_172.779893	GeSeq	source	1	2753	.	+	1	ID=source-null;gbkey=source
NODE_18_length_2753_cov_172.779893	blatN	gene	1016	1089	98.7	-	1	ID=gene-blatn_trnW-CCA_1;gbkey=gene;gene=trnW-CCA;gene_biotype=tRNA;Note=blatN_hit_trnW-CCA_NC_017855.1%2C_position_1_-_74%2C_psl_score_98.7%2C_coverage_100.00%25%2C_match_98.65%25
NODE_18_length_2753_cov_172.779893	blatN	tRNA	1016	1089	.	-	1	ID=trna-blatn_trnW-CCA_1;gbkey=tRNA;gene=trnW-CCA
NODE_18_length_2753_cov_172.779893	blatX	gene	1936	2508	99.7	-	1	ID=gene-blatx_nad9_1;gbkey=gene;gene=nad9;gene_biotype=protein_coding;Note=blatX_hit_nad9_NC_017855.1%2C_position_1_-_573%2C_psl_score_99.7%2C_coverage_100.00%25%2C_match_99.65%25
NODE_18_length_2753_cov_172.779893	blatX	CDS	1936	2508	.	-	1	ID=cds-blatx_nad9_1;gbkey=CDS;gene=nad9
##sequence-region	NODE_89_length_223_cov_5.958333	1	223
NODE_89_length_223_cov_5.958333	GeSeq	source	1	223	.	+	1	ID=source-null;gbkey=source
NODE_89_length_223_cov_5.958333	blatX	gene	1	223	94.7	+	1	ID=gene-blatx_matR_1;gbkey=gene;gene=matR;gene_biotype=protein_coding;Note=blatX_hit_matR_NC_017855.1%2C_position_473_-_697%2C_psl_score_94.7%2C_coverage_11.33%25%2C_match_10.72%25
NODE_89_length_223_cov_5.958333	blatX	CDS	1	223	.	+	1	ID=cds-blatx_matR_1;gbkey=CDS;gene=matR
##sequence-region	NODE_7_length_6415_cov_131.475509	1	6415
NODE_7_length_6415_cov_131.475509	GeSeq	source	1	6415	.	+	1	ID=source-null;gbkey=source
NODE_7_length_6415_cov_131.475509	blatN	gene	6192	6292	99.1	-	1	ID=gene-blatn_rrn26_1;gbkey=gene;gene=rrn26;gene_biotype=rRNA;Note=blatN_hit_rrn26_NC_017855.1%2C_position_2869_-_2969%2C_psl_score_99.1%2C_coverage_3.10%25%2C_match_3.07%25
NODE_7_length_6415_cov_131.475509	blatN	rRNA	6192	6292	.	-	1	ID=rrna-blatn_rrn26_1;gbkey=rRNA;gene=rrn26
NODE_7_length_6415_cov_131.475509	blatN	gene	5728	5784	100.0	-	1	ID=gene-blatn_rrn18_1;gbkey=gene;gene=rrn18;gene_biotype=rRNA;Note=blatN_hit_rrn18_NC_017855.1%2C_position_7_-_63%2C_psl_score_100.0%2C_coverage_2.94%25%2C_match_2.94%25
NODE_7_length_6415_cov_131.475509	blatN	rRNA	5728	5784	.	-	1	ID=rrna-blatn_rrn18_1;gbkey=rRNA;gene=rrn18
NODE_7_length_6415_cov_131.475509	blatX	gene	5838	6110	100.0	-	1	ID=gene-blatx_nad4L_1;gbkey=gene;gene=nad4L;gene_biotype=protein_coding;Note=blatX_hit_nad4L_NC_017855.1%2C_position_1_-_273%2C_psl_score_100.0%2C_coverage_100.00%25%2C_match_100.00%25
NODE_7_length_6415_cov_131.475509	blatX	CDS	5838	6110	.	-	1	ID=cds-blatx_nad4L_1;gbkey=CDS;gene=nad4L
NODE_7_length_6415_cov_131.475509	blatX	gene	433	2626	97.7	-	1	ID=gene-blatx_matR_1;gbkey=gene;gene=matR;gene_biotype=protein_coding;Note=blatX_hit_matR_NC_017855.1%2C_position_1_-_1968%2C_psl_score_97.7%2C_coverage_111.48%25%2C_match_98.48%25
NODE_7_length_6415_cov_131.475509	blatX	CDS	433	2626	.	-	1	ID=cds-blatx_matR_1;gbkey=CDS;gene=matR
NODE_7_length_6415_cov_131.475509	blatX	gene	4482	5312	99.1	-	1	ID=gene-blatx_rps4_1;gbkey=gene;gene=rps4;gene_biotype=protein_coding;Note=blatX_hit_rps4_NC_017855.1%2C_position_1_-_840%2C_psl_score_99.1%2C_coverage_98.93%25%2C_match_97.98%25
NODE_7_length_6415_cov_131.475509	blatX	CDS	4482	5312	.	-	1	ID=cds-blatx_rps4_1;gbkey=CDS;gene=rps4
NODE_7_length_6415_cov_131.475509	blatX	gene	3286	3347	100.0	-	1	ID=gene-blatx_nad1_1;gbkey=gene;gene=nad1;gene_biotype=protein_coding;Note=blatX_hit_nad1_NC_017855.1%2C_position_661_-_722%2C_psl_score_100.0%2C_coverage_6.34%25%2C_match_6.34%25
NODE_7_length_6415_cov_131.475509	blatX	CDS	3286	3347	.	-	1	ID=cds-blatx_nad1_1;gbkey=CDS;gene=nad1
##sequence-region	NODE_33_length_1458_cov_104.727273	1	1458
NODE_33_length_1458_cov_104.727273	GeSeq	source	1	1458	.	+	1	ID=source-null;gbkey=source
NODE_33_length_1458_cov_104.727273	blatX	gene	852	1394	97.6	+	1	ID=gene-blatx_rpl5_1;gbkey=gene;gene=rpl5;gene_biotype=protein_coding;Note=blatX_hit_rpl5_NC_017855.1%2C_position_1_-_546%2C_psl_score_97.6%2C_coverage_94.76%25%2C_match_92.15%25
NODE_33_length_1458_cov_104.727273	blatX	CDS	852	1394	.	+	1	ID=cds-blatx_rpl5_1;gbkey=CDS;gene=rpl5
##sequence-region	NODE_84_length_241_cov_3.456140	1	241
NODE_84_length_241_cov_3.456140	GeSeq	source	1	241	.	+	1	ID=source-null;gbkey=source
NODE_84_length_241_cov_3.456140	blatX	gene	6	241	95.8	+	1	ID=gene-blatx_orf55_1;gbkey=gene;gene=orf55;gene_biotype=protein_coding;Note=blatX_hit_orf55_NC_017855.1%2C_position_273_-_512%2C_psl_score_95.8%2C_coverage_43.22%25%2C_match_41.39%25
NODE_84_length_241_cov_3.456140	blatX	CDS	6	241	.	+	1	ID=cds-blatx_orf55_1;gbkey=CDS;gene=orf55
##sequence-region	NODE_57_length_331_cov_7.661765	1	331
NODE_57_length_331_cov_7.661765	GeSeq	source	1	331	.	+	1	ID=source-null;gbkey=source
NODE_57_length_331_cov_7.661765	blatX	gene	1	294	94.9	+	1	ID=gene-blatx_orf55_1;gbkey=gene;gene=orf55;gene_biotype=protein_coding;Note=blatX_hit_orf55_NC_017855.1%2C_position_254_-_546%2C_psl_score_94.9%2C_coverage_53.85%25%2C_match_50.73%25
NODE_57_length_331_cov_7.661765	blatX	CDS	1	294	.	+	1	ID=cds-blatx_orf55_1;gbkey=CDS;gene=orf55
##sequence-region	NODE_17_length_2799_cov_194.342440	1	2799
NODE_17_length_2799_cov_194.342440	GeSeq	source	1	2799	.	+	1	ID=source-null;gbkey=source
NODE_17_length_2799_cov_194.342440	blatX	gene	274	1770	99.5	-	1	ID=gene-blatx_cox1_1;gbkey=gene;gene=cox1;gene_biotype=protein_coding;Note=blatX_hit_cox1_NC_017855.1%2C_position_1_-_1497%2C_psl_score_99.5%2C_coverage_100.00%25%2C_match_99.47%25
NODE_17_length_2799_cov_194.342440	blatX	CDS	274	1770	.	-	1	ID=cds-blatx_cox1_1;gbkey=CDS;gene=cox1
NODE_17_length_2799_cov_194.342440	blatX	gene	2151	2597	98.5	-	1	ID=gene-blatx_rps7_1;gbkey=gene;gene=rps7;gene_biotype=protein_coding;Note=blatX_hit_rps7_NC_017855.1%2C_position_1_-_447%2C_psl_score_98.5%2C_coverage_100.00%25%2C_match_98.43%25
NODE_17_length_2799_cov_194.342440	blatX	CDS	2151	2597	.	-	1	ID=cds-blatx_rps7_1;gbkey=CDS;gene=rps7
