# Supplementary material for: The Mitochondrial Genome Assembly of Fennel (Foeniculum vulgare) Reveals Two Different atp6 Gene Sequences in Cytoplasmic Male Sterile Accessions
Source: Int J Mol Sci. 2020 Jun 30;21(13):4664. doi: 10.3390/ijms21134664 (PMC7370444; doi:10.3390/ijms21134664)
Supplement: Supplementary file 1 [file ijms-21-04664-s001.zip › Supplementary Table 1.xlsx]

## Sheet: Foglio1
Table S1. Genic loci analyzed by means of qPCR (expression analyses) in cytoplasmic male sterile and male fertile fennel accessions. Gene name, forward and revers primers, melting temperature (Tm) and amplicon size (bp) are reported for each locus investigated
Gene	Forward (5'->3')	Reverse (5'->3')	Tm (°C)	Amplicon size (bp)
atp6-	GCTCCCAGCACACAGATGAT	TTGCTCAAGAGGACTGGAAGC	60	90
atp6+	TGCACATAAATGGAGTGGAGAGT	GCAAATTGCTCAAGTGGGCT	59.7	94
atp9	TCTGTAGCACACAATCCATCA	CCATCATTAGAGCAAACAATGC	57	105
atp1	GCTGCGGAACTAACGACTCT	ACGTGCAATCCCATCTCCAA	59.7	108
gapdh	TGCTCCCATGTTTGTTGTTG	TTACCTTAGCAAGGGGAGCA	59.5	98
